# Supplementary material for: Exploring the unmapped DNA and RNA reads in a songbird genome
Source: BMC Genomics. 2019 Jan 8;20:19. doi: 10.1186/s12864-018-5378-2 (PMC6323668; doi:10.1186/s12864-018-5378-2)
Supplement: Supplementary file 1 — Table S1. Number of RNA reads before and after trimming and mapping success of Bowtie2 and Hisat2. Table S2. Summary statistics from the de novo assembly of unmapped reads from DNA sequencing using AbYSS. Table S3. Summary statistics from the de novo assembly of unmapped reads from RNA sequencing using Trinity and all tissues combined. Table S4. Summary of the significant alignments of de novo assembled contigs from DNA unmapped reads to the nt -database. Identity is the percentage of identical matches; query coverage is the query coverage per subject. Table S5. Summary of the significant alignments of ORFs from RNA unmapped reads to the nr -database. Identity is the percentage of identical matches; mismatch is number of mismatches. Table S6. Summary of the significant alignments of de novo assembled contigs from RNA unmapped reads to the nt -database. Identity is the percentage of identical matches; query coverage is the query coverage per subject; MAPQ is the mapping quality value from the mapping back to the P. major genome with GMAP. Table S7. Read count per tissue type of the RNA dataset. Table S8. List of newly discovered genes in the RNA dataset. Table S9. Summary statistics from the de novo assembly of unmapped reads from bisulfite sequencing using ABySS. Table S10. Summary of the significant alignments of de novo assembled contigs from bisulfite treated unmapped reads to the nt -database. Identity is the percentage of identical matches; query coverage is the query coverage per subject. Table S11. Annotation of the newly assembled P. major mitochondria. Score is the e-values for ncRNA and quality values for protein coding gene predictions. Table S12. Summary of the significant alignments of the newly assembled P.major mitochondria to the P.major genome nt -database. Identity is the percentage of identical matches. (XLSX 21932 kb) [file 12864_2018_5378_MOESM1_ESM.xlsx]

## Sheet: TableS1
TableS1. Number of RNA reads before and after trimming and mapping success of Bowtie2 and Hisat2.
		Trimgalore		Bowtie2		Unmapped reads		Hisat2		Unmapped reads
	Total read pairs	Read pairs after filtering	All paired reads after filtering	Mapped reads	Mapping %	Reads	% of unmapped	Mapped reads	Mapping %	Reads	% of unmapped
Liver	145597767	135707932	271415864	259382423	95.5664	12033441	4.43358	2.46391e+08	90.78	2.50245e+07	9.22
Kidney	189799884	178048186	356096372	340786132	95.7005	15310240	4.29947	3.20131e+08	89.9	3.59657e+07	10.1
Intestine	114679695	107538929	215077858	159462869	74.1419	55614989	25.8581	1.49243e+08	69.39	6.58353e+07	30.61
Brain	229604922	216192899	432385798	412441056	95.3873	19944742	4.61272	3.90271e+08	90.26	4.21144e+07	9.74
Breast	136397220	128153553	256307106	240840230	93.9655	15466876	6.03451	2.12274e+08	82.82	4.40336e+07	17.18
Testis	98272324	92831278	185662556	175692473	94.63	9970083	5.37	1.6394e+08	88.3	2.17225e+07	11.7
Lung	144478691	136693503	273387006	265481090	97.1082	7905916	2.89184	2.54469e+08	93.08	1.89184e+07	6.92
Bonemarrow	197532603	183627372	367254744	278582052	75.8553	88672692	24.1447	2.66921e+08	72.68	1.00334e+08	27.32
Blood	258746648	257554718	515109436	491652923	95.4463	23456513	4.5537	4.69316e+08	91.11	4.57932e+07	8.89
Total	1515109754	1436348370	2872696740	2624321248		248375492		2.47296e+09		3.99742e+08

## Sheet: TableS2
TableS2. Summary statistics from the de novo assembly of unmapped reads from DNA sequencing using AbYSS.
	Total Number of Unmapped Reads	Number of contigs	Contig N50 (bp)*	Minimum contig length (bp)	Maximum contig length (bp)	Number of bases assembled (bp)
DNA unmapped reads de novo assembly	38453820	1064033	770	20	8003	34420000
*In over 500bp contigs

## Sheet: TableS3
TableS3. Summary statistics from the de novo assembly of unmapped reads from RNA sequencing using Trinity and all tissues combined.
	Contigs assembled	% GC	Contig N50 (bp)	Number of assembled bases (bp)	ORFs
All tissues combined	136122	44.92	1747	135577842	80435

## Sheet: TableS4
TableS4. Summary of the significant alignments of de novo assembled contigs from DNA unmapped reads to the nt -database
Taxid	Species	gi	gb	Title	Species group	Identity (%)	E-value	Query coverage	In P.major
216574	Aquila chrysaetos canadensis	768376676	XR_963118.1	PREDICTED: Aquila chrysaetos canadensis uncharacterized LOC105407876 (LOC105407876), ncRNA	Aves	84.076	3.12e-167	85	No
932674	Corvus cornix cornix	1166772590	XR_751136.3	PREDICTED: Corvus cornix cornix uncharacterized LOC104685588 (LOC104685588), ncRNA	Aves	91.334	0	94	No
44394	Zonotrichia albicollis	542164930	XR_271413.1	PREDICTED: Zonotrichia albicollis uncharacterized LOC102075191 (LOC102075191), ncRNA	Aves	92	6.26e-101	30	No
9031	Gallus gallus	1390063213	XR_003071181.1	PREDICTED: Gallus gallus phosphatidylinositol-4-phosphate 3-kinase catalytic subunit type 2 gamma (PIK3C2G), transcript variant X10, misc_RNA	Aves	78.486	2.19e-80	72	Yes
156563	Cyanistes caeruleus	1341058385	XR_002871914.1	PREDICTED: Cyanistes caeruleus uncharacterized LOC111946014 (LOC111946014), transcript variant X2, ncRNA	Aves	96.212	7.93e-52	9	No
156563	Cyanistes caeruleus	1341058384	XR_002871913.1	PREDICTED: Cyanistes caeruleus uncharacterized LOC111946014 (LOC111946014), transcript variant X1, ncRNA	Aves	92.055	0	100	No
156563	Cyanistes caeruleus	1341057819	XR_002871783.1	PREDICTED: Cyanistes caeruleus uncharacterized LOC111945737 (LOC111945737), transcript variant X2, ncRNA	Aves	94.631	1.65e-56	26	Yes
156563	Cyanistes caeruleus	1341057161	XR_002871656.1	PREDICTED: Cyanistes caeruleus uncharacterized LOC111945439 (LOC111945439), ncRNA	Aves	96.314	0	97	No
156563	Cyanistes caeruleus	1341056412	XR_002871504.1	PREDICTED: Cyanistes caeruleus uncharacterized LOC111945044 (LOC111945044), ncRNA	Aves	94.614	0	100	No
156563	Cyanistes caeruleus	1341054497	XR_002871214.1	PREDICTED: Cyanistes caeruleus uncharacterized LOC111944204 (LOC111944204), ncRNA	Aves	98.544	0	63	No
156563	Cyanistes caeruleus	1341054038	XR_002871094.1	PREDICTED: Cyanistes caeruleus uncharacterized LOC111943930 (LOC111943930), ncRNA	Aves	95.483	0	77	No
156563	Cyanistes caeruleus	1341053771	XR_002871025.1	PREDICTED: Cyanistes caeruleus uncharacterized LOC111943766 (LOC111943766), ncRNA	Aves	94.85	0	65	No
156563	Cyanistes caeruleus	1341053640	XR_002870998.1	PREDICTED: Cyanistes caeruleus uncharacterized LOC111943686 (LOC111943686), ncRNA	Aves	88.66	1.81e-20	18	No
156563	Cyanistes caeruleus	1341060482	XR_002870530.1	PREDICTED: Cyanistes caeruleus membrane anchored junction protein (MAJIN), transcript variant X7, misc_RNA	Aves	97.447	7.97e-108	16	No
156563	Cyanistes caeruleus	1341055664	XR_002870477.1	PREDICTED: Cyanistes caeruleus uncharacterized LOC111942255 (LOC111942255), ncRNA	Aves	95.89	2.14e-129	52	No
156563	Cyanistes caeruleus	1341045959	XR_002869837.1	PREDICTED: Cyanistes caeruleus uncharacterized LOC111941080 (LOC111941080), ncRNA	Aves	95.531	7.19e-159	61	No
156563	Cyanistes caeruleus	1341043158	XR_002869428.1	PREDICTED: Cyanistes caeruleus uncharacterized LOC111940161 (LOC111940161), ncRNA	Aves	97.218	0	89	Yes
156563	Cyanistes caeruleus	1341042946	XR_002869410.1	PREDICTED: Cyanistes caeruleus acid-sensing ion channel 2 (LOC111940064), transcript variant X2, misc_RNA	Aves	100	1.85e-26	11	Yes
156563	Cyanistes caeruleus	1341016619	XR_002865802.1	PREDICTED: Cyanistes caeruleus uncharacterized LOC111931895 (LOC111931895), ncRNA	Aves	90.977	1.41e-91	33	No
156563	Cyanistes caeruleus	1341015626	XR_002865616.1	PREDICTED: Cyanistes caeruleus uncharacterized LOC111931531 (LOC111931531), transcript variant X2, ncRNA	Aves	96.68	0	58	No
156563	Cyanistes caeruleus	1341015626	XR_002865616.1	PREDICTED: Cyanistes caeruleus uncharacterized LOC111931531 (LOC111931531), transcript variant X2, ncRNA	Aves	93.119	1.35e-82	10	No
156563	Cyanistes caeruleus	1341015625	XR_002865615.1	PREDICTED: Cyanistes caeruleus uncharacterized LOC111931531 (LOC111931531), transcript variant X1, ncRNA	Aves	94.509	0	64	No
156563	Cyanistes caeruleus	1341015625	XR_002865615.1	PREDICTED: Cyanistes caeruleus uncharacterized LOC111931531 (LOC111931531), transcript variant X1, ncRNA	Aves	95.041	2.78e-44	12	No
156563	Cyanistes caeruleus	1341015624	XR_002865614.1	PREDICTED: Cyanistes caeruleus uncharacterized LOC111931530 (LOC111931530), transcript variant X2, ncRNA	Aves	94.705	0	13	No
156563	Cyanistes caeruleus	1341015624	XR_002865614.1	PREDICTED: Cyanistes caeruleus uncharacterized LOC111931530 (LOC111931530), transcript variant X2, ncRNA	Aves	93.966	7.79e-39	7	No
156563	Cyanistes caeruleus	1341015624	XR_002865614.1	PREDICTED: Cyanistes caeruleus uncharacterized LOC111931530 (LOC111931530), transcript variant X2, ncRNA	Aves	95.455	4.16e-29	14	No
156563	Cyanistes caeruleus	1341015617	XR_002865608.1	PREDICTED: Cyanistes caeruleus uncharacterized LOC111931527 (LOC111931527), ncRNA	Aves	96.135	0	46	No
156563	Cyanistes caeruleus	1341015617	XR_002865608.1	PREDICTED: Cyanistes caeruleus uncharacterized LOC111931527 (LOC111931527), ncRNA	Aves	98.718	1.02e-28	9	No
156563	Cyanistes caeruleus	1341015615	XR_002865606.1	PREDICTED: Cyanistes caeruleus uncharacterized LOC111931525 (LOC111931525), ncRNA	Aves	94.981	0	100	No
156563	Cyanistes caeruleus	1341015615	XR_002865606.1	PREDICTED: Cyanistes caeruleus uncharacterized LOC111931525 (LOC111931525), ncRNA	Aves	95.455	0	99	No
156563	Cyanistes caeruleus	1341015615	XR_002865606.1	PREDICTED: Cyanistes caeruleus uncharacterized LOC111931525 (LOC111931525), ncRNA	Aves	96.23	0	56	No
156563	Cyanistes caeruleus	1341015615	XR_002865606.1	PREDICTED: Cyanistes caeruleus uncharacterized LOC111931525 (LOC111931525), ncRNA	Aves	94.304	5.09e-58	20	No
156563	Cyanistes caeruleus	1341015614	XR_002865605.1	PREDICTED: Cyanistes caeruleus uncharacterized LOC111931524 (LOC111931524), transcript variant X2, ncRNA	Aves	96.774	1.91e-80	22	No
156563	Cyanistes caeruleus	1341015614	XR_002865605.1	PREDICTED: Cyanistes caeruleus uncharacterized LOC111931524 (LOC111931524), transcript variant X2, ncRNA	Aves	94.444	4.92e-62	23	No
156563	Cyanistes caeruleus	1341015614	XR_002865605.1	PREDICTED: Cyanistes caeruleus uncharacterized LOC111931524 (LOC111931524), transcript variant X2, ncRNA	Aves	96.528	4.21e-58	9	No
156563	Cyanistes caeruleus	1341015612	XR_002865603.1	PREDICTED: Cyanistes caeruleus uncharacterized LOC111931523 (LOC111931523), transcript variant X3, ncRNA	Aves	98.095	3.85e-42	13	No
156563	Cyanistes caeruleus	1341015612	XR_002865603.1	PREDICTED: Cyanistes caeruleus uncharacterized LOC111931523 (LOC111931523), transcript variant X3, ncRNA	Aves	98.485	7.12e-22	11	No
156563	Cyanistes caeruleus	1341015609	XR_002865600.1	PREDICTED: Cyanistes caeruleus uncharacterized LOC111931522 (LOC111931522), transcript variant X3, ncRNA	Aves	95.445	0	43	Yes
156563	Cyanistes caeruleus	1341015606	XR_002865597.1	PREDICTED: Cyanistes caeruleus uncharacterized LOC111931521 (LOC111931521), ncRNA	Aves	97.196	2.03e-40	7	No
156563	Cyanistes caeruleus	1341015604	XR_002865595.1	PREDICTED: Cyanistes caeruleus uncharacterized LOC111931518 (LOC111931518), transcript variant X17, ncRNA	Aves	92.484	0	100	No
156563	Cyanistes caeruleus	1341015604	XR_002865595.1	PREDICTED: Cyanistes caeruleus uncharacterized LOC111931518 (LOC111931518), transcript variant X17, ncRNA	Aves	97.872	4.91e-36	10	No
156563	Cyanistes caeruleus	1341015588	XR_002865579.1	PREDICTED: Cyanistes caeruleus uncharacterized LOC111931518 (LOC111931518), transcript variant X1, ncRNA	Aves	93.289	3e-53	27	No
156563	Cyanistes caeruleus	1341015588	XR_002865579.1	PREDICTED: Cyanistes caeruleus uncharacterized LOC111931518 (LOC111931518), transcript variant X1, ncRNA	Aves	94.615	4e-47	23	No
156563	Cyanistes caeruleus	1341007905	XR_002864448.1	PREDICTED: Cyanistes caeruleus uncharacterized LOC111929003 (LOC111929003), transcript variant X10, ncRNA	Aves	94.708	3.08e-153	62	Yes
156563	Cyanistes caeruleus	1340980116	XR_002864289.1	PREDICTED: Cyanistes caeruleus uncharacterized LOC111928763 (LOC111928763), ncRNA	Aves	94.886	8.64e-70	34	No
156563	Cyanistes caeruleus	1340997745	XR_002863325.1	PREDICTED: Cyanistes caeruleus uncharacterized LOC111926999 (LOC111926999), ncRNA	Aves	94.502	3.75e-122	72	No
156563	Cyanistes caeruleus	1340996401	XR_002863035.1	PREDICTED: Cyanistes caeruleus uncharacterized LOC111926521 (LOC111926521), transcript variant X3, ncRNA	Aves	96.27	0	70	No
156563	Cyanistes caeruleus	1341059610	XR_002860489.1	PREDICTED: Cyanistes caeruleus uncharacterized LOC111922359 (LOC111922359), ncRNA	Aves	93.78	1.64e-80	52	No
156563	Cyanistes caeruleus	1341059047	XR_002860378.1	PREDICTED: Cyanistes caeruleus uncharacterized LOC111922080 (LOC111922080), ncRNA	Aves	96.584	0	98	No
299123	Lonchura striata domestica	1210002610	XR_002466265.1	PREDICTED: Lonchura striata domestica uncharacterized LOC110475412 (LOC110475412), ncRNA	Aves	87.675	9.57e-108	54	Yes
8839	Anas platyrhynchos	1197297810	XR_002398783.1	PREDICTED: Anas platyrhynchos uncharacterized LOC106014662 (LOC106014662), ncRNA	Aves	76.305	1.27e-88	23	No
8839	Anas platyrhynchos	1197297809	XR_002398782.1	PREDICTED: Anas platyrhynchos uncharacterized LOC106014658 (LOC106014658), ncRNA	Aves	88.108	2.28e-52	10	No
9103	Meleagris gallopavo	1121949945	XR_002121522.1	PREDICTED: Meleagris gallopavo uncharacterized LOC109370952 (LOC109370952), ncRNA	Aves	82.464	1.64e-41	28	No
9103	Meleagris gallopavo	1121914496	XR_002120300.1	PREDICTED: Meleagris gallopavo uncharacterized LOC109370289 (LOC109370289), ncRNA	Aves	90.426	8.64e-24	13	No
9103	Meleagris gallopavo	1121897278	XR_002119098.1	PREDICTED: Meleagris gallopavo uncharacterized LOC109369684 (LOC109369684), transcript variant X2, ncRNA	Aves	80.412	2.26e-91	70	No
932674	Corvus cornix cornix	1166771093	XR_002048401.2	PREDICTED: Corvus cornix cornix uncharacterized LOC109146411 (LOC109146411), ncRNA	Aves	88.803	9.32e-174	71	Yes
932674	Corvus cornix cornix	1108902041	XR_002044966.1	PREDICTED: Corvus cornix cornix uncharacterized LOC109144298 (LOC109144298), ncRNA	Aves	89.674	5.15e-57	25	No
932674	Corvus cornix cornix	1166763116	XR_002043831.2	PREDICTED: Corvus cornix cornix uncharacterized LOC104684622 (LOC104684622), transcript variant X3, ncRNA	Aves	80.831	4.61e-57	51	Yes
932674	Corvus cornix cornix	1166762020	XR_002043755.2	PREDICTED: Corvus cornix cornix uncharacterized LOC109143527 (LOC109143527), ncRNA	Aves	93.056	8.99e-19	14	No
9135	Serinus canaria	1096032314	XR_001992986.1	PREDICTED: Serinus canaria uncharacterized LOC108964829 (LOC108964829), ncRNA	Aves	80.145	2.72e-129	87	No
9135	Serinus canaria	1096013665	XR_001991652.1	PREDICTED: Serinus canaria uncharacterized LOC108962920 (LOC108962920), ncRNA	Aves	81.431	4.1e-102	70	No
9135	Serinus canaria	1095963768	XR_001989972.1	PREDICTED: Serinus canaria uncharacterized LOC108961624 (LOC108961624), ncRNA	Aves	96.257	2.24e-79	36	Yes
321398	Lepidothrix coronata	1051197078	XR_001876623.1	PREDICTED: Lepidothrix coronata uncharacterized LOC108502790 (LOC108502790), transcript variant X5, ncRNA	Aves	90.4	9.96e-135	40	No
85066	Corvus brachyrhynchos	1049375027	XR_001865914.1	PREDICTED: Corvus brachyrhynchos uncharacterized LOC108449656 (LOC108449656), ncRNA	Aves	83.591	0	98	No
85066	Corvus brachyrhynchos	1049433359	XR_001863730.1	PREDICTED: Corvus brachyrhynchos uncharacterized LOC108447986 (LOC108447986), ncRNA	Aves	90.399	0	98	No
85066	Corvus brachyrhynchos	1049363051	XR_001863494.1	PREDICTED: Corvus brachyrhynchos uncharacterized LOC108447808 (LOC108447808), ncRNA	Aves	81.607	2.24e-120	100	No
181119	Pseudopodoces humilis	929483903	XR_001331853.1	PREDICTED: Pseudopodoces humilis uncharacterized LOC106628461 (LOC106628461), transcript variant X3, ncRNA	Aves	94.643	2.36e-39	18	Yes
381198	Anser cygnoides domesticus	902912958	XR_001210428.1	PREDICTED: Anser cygnoides domesticus uncharacterized LOC106041312 (LOC106041312), ncRNA	Aves	88.845	6.09e-80	39	No
156563	Cyanistes caeruleus	1341058582	XM_023948743.1	PREDICTED: Cyanistes caeruleus fatty acyl-CoA hydrolase precursor, medium chain-like (LOC111946110), partial mRNA	Aves	98.298	4.51e-111	44	No
156563	Cyanistes caeruleus	1341057646	XM_023948316.1	PREDICTED: Cyanistes caeruleus coiled-coil domain-containing protein 180-like (LOC111945651), mRNA	Aves	99.394	3.72e-77	55	No
156563	Cyanistes caeruleus	1341056922	XM_023947984.1	PREDICTED: Cyanistes caeruleus uncharacterized LOC111945296 (LOC111945296), transcript variant X1, mRNA	Aves	97.229	0	79	No
156563	Cyanistes caeruleus	1341056514	XM_023947784.1	PREDICTED: Cyanistes caeruleus cullin-9-like (LOC111945107), partial mRNA	Aves	96.552	3.12e-88	58	Yes
156563	Cyanistes caeruleus	1341055860	XM_023947486.1	PREDICTED: Cyanistes caeruleus inhibitor of nuclear factor kappa-B kinase subunit epsilon-like (LOC111944797), mRNA	Aves	91.453	9.45e-34	19	Yes
156563	Cyanistes caeruleus	1341053468	XM_023946530.1	PREDICTED: Cyanistes caeruleus E3 ubiquitin-protein ligase SH3RF1-like (LOC111943587), mRNA	Aves	95.161	5.86e-46	24	Yes
156563	Cyanistes caeruleus	1341053421	XM_023946511.1	PREDICTED: Cyanistes caeruleus uncharacterized LOC111943553 (LOC111943553), mRNA	Aves	96.121	5.3e-101	34	No
156563	Cyanistes caeruleus	1341052807	XM_023946381.1	PREDICTED: Cyanistes caeruleus mitochondrial ribosomal protein L1 (MRPL1), mRNA	Aves	98.795	1.9e-31	14	Yes
156563	Cyanistes caeruleus	1341062087	XM_023946295.1	PREDICTED: Cyanistes caeruleus feather keratin Cos2-2-like (LOC111943298), mRNA	Aves	92.278	2.3e-96	29	Yes
156563	Cyanistes caeruleus	1341061241	XM_023945895.1	PREDICTED: Cyanistes caeruleus synaptonemal complex protein 1-like (LOC111942813), mRNA	Aves	100	8.41e-49	27	No
156563	Cyanistes caeruleus	1341060690	XM_023945638.1	PREDICTED: Cyanistes caeruleus RNA polymerase II elongation factor ELL2-like (LOC111942513), transcript variant X2, mRNA	Aves	96.255	0	100	No
156563	Cyanistes caeruleus	1341060641	XM_023945616.1	PREDICTED: Cyanistes caeruleus UDP-glucuronosyltransferase 1-6-like (LOC111942483), mRNA	Aves	98.182	2.51e-15	3	No
156563	Cyanistes caeruleus	1341060475	XM_023945541.1	PREDICTED: Cyanistes caeruleus membrane anchored junction protein (MAJIN), transcript variant X3, mRNA	Aves	95.976	0	96	Yes
156563	Cyanistes caeruleus	1341060471	XM_023945539.1	PREDICTED: Cyanistes caeruleus membrane anchored junction protein (MAJIN), transcript variant X1, mRNA	Aves	95.533	2.19e-124	43	No
156563	Cyanistes caeruleus	1341060456	XM_023945531.1	PREDICTED: Cyanistes caeruleus E3 ubiquitin-protein ligase UBR4-like (LOC111942381), mRNA	Aves	97.861	2.79e-84	33	Yes
156563	Cyanistes caeruleus	1341060449	XM_023945527.1	PREDICTED: Cyanistes caeruleus protein ELYS-like (LOC111942375), mRNA	Aves	97.814	1.77e-81	12	No
156563	Cyanistes caeruleus	1341060449	XM_023945527.1	PREDICTED: Cyanistes caeruleus protein ELYS-like (LOC111942375), mRNA	Aves	100	1.36e-77	20	No
156563	Cyanistes caeruleus	1341052298	XM_023944967.1	PREDICTED: Cyanistes caeruleus polycomb group ring finger 3 (PCGF3), transcript variant X3, mRNA	Aves	97.99	5.33e-91	33	Yes
156563	Cyanistes caeruleus	1341044309	XM_023943315.1	PREDICTED: Cyanistes caeruleus homeobox C6 (HOXC6), mRNA	Aves	98.798	0	74	Yes
156563	Cyanistes caeruleus	1341044043	XM_023943178.1	PREDICTED: Cyanistes caeruleus sodium voltage-gated channel alpha subunit 8 (SCN8A), mRNA	Aves	98.282	2.22e-140	46	Yes
156563	Cyanistes caeruleus	1341044005	XM_023943159.1	PREDICTED: Cyanistes caeruleus solute carrier family 11 member 2 (SLC11A2), mRNA	Aves	99.18	4.11e-53	23	Yes
156563	Cyanistes caeruleus	1341042701	XM_023942491.1	PREDICTED: Cyanistes caeruleus keratin, type I cytoskeletal 13-like (LOC111939973), mRNA	Aves	98.851	9.65e-127	30	Yes
156563	Cyanistes caeruleus	1341042478	XM_023942373.1	PREDICTED: Cyanistes caeruleus transcription factor SOX-13-like (LOC111939912), partial mRNA	Aves	100	1.65e-110	34	Yes
156563	Cyanistes caeruleus	1341040140	XM_023941962.1	PREDICTED: Cyanistes caeruleus copine-5-like (LOC111939644), transcript variant X5, mRNA	Aves	98.305	4.11e-18	11	Yes
156563	Cyanistes caeruleus	1341039978	XM_023941877.1	PREDICTED: Cyanistes caeruleus scale keratin-like (LOC111939595), mRNA	Aves	92.421	0	59	Yes
156563	Cyanistes caeruleus	1341039554	XM_023941646.1	PREDICTED: Cyanistes caeruleus synaptotagmin 11 (SYT11), mRNA	Aves	95.397	0	100	Yes
156563	Cyanistes caeruleus	1341038110	XM_023940918.1	PREDICTED: Cyanistes caeruleus pumilio RNA binding family member 1 (PUM1), mRNA	Aves	98.907	1.65e-85	35	Yes
156563	Cyanistes caeruleus	1341036684	XM_023940190.1	PREDICTED: Cyanistes caeruleus intermediate filament family orphan 2 (IFFO2), mRNA	Aves	97.959	5.25e-38	18	Yes
156563	Cyanistes caeruleus	1341035441	XM_023939578.1	PREDICTED: Cyanistes caeruleus replication termination factor 2 (RTF2), transcript variant X2, mRNA	Aves	96.992	3.72e-54	25	Yes
156563	Cyanistes caeruleus	1341034130	XM_023938970.1	PREDICTED: Cyanistes caeruleus tripartite motif containing 25 (TRIM25), mRNA	Aves	100	1.3e-42	12	Yes
156563	Cyanistes caeruleus	1341033851	XM_023938837.1	PREDICTED: Cyanistes caeruleus solute carrier family 16 member 6 (SLC16A6), transcript variant X2, mRNA	Aves	97.459	0	100	Yes
156563	Cyanistes caeruleus	1341032552	XM_023938253.1	PREDICTED: Cyanistes caeruleus bile salt-activated lipase-like (LOC111937025), mRNA	Aves	99.512	2.99e-99	48	Yes
156563	Cyanistes caeruleus	1341027850	XM_023935967.1	PREDICTED: Cyanistes caeruleus zinc-binding protein A33-like (LOC111935549), mRNA	Aves	97.461	0	89	Yes
156563	Cyanistes caeruleus	1341027215	XM_023935652.1	PREDICTED: Cyanistes caeruleus T-cell surface glycoprotein CD1b-3-like (LOC111935266), mRNA	Aves	96.154	3.55e-38	14	Yes
156563	Cyanistes caeruleus	1341025775	XM_023934972.1	PREDICTED: Cyanistes caeruleus hydrocephalus-inducing protein homolog (LOC111934786), mRNA	Aves	95.604	4.54e-73	16	Yes
156563	Cyanistes caeruleus	1341024510	XM_023934386.1	PREDICTED: Cyanistes caeruleus C-factor-like (LOC111934346), mRNA	Aves	99.528	3.17e-103	47	Yes
156563	Cyanistes caeruleus	1341023030	XM_023933682.1	PREDICTED: Cyanistes caeruleus AT-rich interaction domain 3B (ARID3B), mRNA	Aves	98.846	1.23e-126	49	Yes
156563	Cyanistes caeruleus	1341021414	XM_023932901.1	PREDICTED: Cyanistes caeruleus kininogen 1 (KNG1), transcript variant X2, mRNA	Aves	97.297	8.68e-44	11	Yes
156563	Cyanistes caeruleus	1341021414	XM_023932901.1	PREDICTED: Cyanistes caeruleus kininogen 1 (KNG1), transcript variant X2, mRNA	Aves	93.548	1.12e-41	8	Yes
156563	Cyanistes caeruleus	1341019121	XM_023931831.1	PREDICTED: Cyanistes caeruleus dimethylaniline monooxygenase [N-oxide-forming] 5-like (LOC111932673), mRNA	Aves	99.51	1e-98	42	Yes
156563	Cyanistes caeruleus	1341015582	XM_023930193.1	PREDICTED: Cyanistes caeruleus catenin alpha 3 (CTNNA3), transcript variant X2, mRNA	Aves	90.517	0	100	Yes
156563	Cyanistes caeruleus	1341015582	XM_023930193.1	PREDICTED: Cyanistes caeruleus catenin alpha 3 (CTNNA3), transcript variant X2, mRNA	Aves	99.115	1.5e-47	20	Yes
156563	Cyanistes caeruleus	1341015582	XM_023930193.1	PREDICTED: Cyanistes caeruleus catenin alpha 3 (CTNNA3), transcript variant X2, mRNA	Aves	98.165	2.66e-44	17	Yes
156563	Cyanistes caeruleus	1341015580	XM_023930192.1	PREDICTED: Cyanistes caeruleus catenin alpha 3 (CTNNA3), transcript variant X1, mRNA	Aves	89.537	0	46	Yes
156563	Cyanistes caeruleus	1341013009	XM_023928924.1	PREDICTED: Cyanistes caeruleus mucin-5AC-like (LOC111930748), mRNA	Aves	96.844	0	100	Yes
156563	Cyanistes caeruleus	1341009893	XM_023927432.1	PREDICTED: Cyanistes caeruleus protein AHNAK2-like (LOC111929756), mRNA	Aves	98.353	0	98	Yes
156563	Cyanistes caeruleus	1340980430	XM_023927300.1	PREDICTED: Cyanistes caeruleus lactosylceramide 4-alpha-galactosyltransferase-like (LOC111929661), transcript variant X5, mRNA	Aves	95.01	0	100	Yes
156563	Cyanistes caeruleus	1341008632	XM_023926826.1	PREDICTED: Cyanistes caeruleus midline 2 (MID2), mRNA	Aves	99.048	1.01e-43	19	Yes
156563	Cyanistes caeruleus	1341008245	XM_023926659.1	PREDICTED: Cyanistes caeruleus exocyst complex component 6B (EXOC6B), mRNA	Aves	99.13	2.21e-49	22	Yes
156563	Cyanistes caeruleus	1341007384	XM_023926274.1	PREDICTED: Cyanistes caeruleus anaphase promoting complex subunit 10 (ANAPC10), mRNA	Aves	96.875	1.05e-67	29	Yes
156563	Cyanistes caeruleus	1341006913	XM_023926060.1	PREDICTED: Cyanistes caeruleus zinc finger and BTB domain containing 33 (ZBTB33), mRNA	Aves	100	4.55e-27	13	Yes
156563	Cyanistes caeruleus	1340980004	XM_023925704.1	PREDICTED: Cyanistes caeruleus phospholipase C zeta 1 (PLCZ1), mRNA	Aves	99.087	2.29e-105	9	Yes
156563	Cyanistes caeruleus	1341005981	XM_023925662.1	PREDICTED: Cyanistes caeruleus uncharacterized LOC111928272 (LOC111928272), mRNA	Aves	97.368	1.09e-44	29	Yes
156563	Cyanistes caeruleus	1340999997	XM_023924848.1	PREDICTED: Cyanistes caeruleus toll-like receptor 2 type-2 (LOC111927834), mRNA	Aves	97.974	0	100	Yes
156563	Cyanistes caeruleus	1340999664	XM_023924682.1	PREDICTED: Cyanistes caeruleus centromere protein E (CENPE), transcript variant X4, mRNA	Aves	98.578	2.13e-99	33	Yes
156563	Cyanistes caeruleus	1340998523	XM_023924148.1	PREDICTED: Cyanistes caeruleus selenoprotein I (SELENOI), transcript variant X2, mRNA	Aves	99.459	2.85e-88	35	Yes
156563	Cyanistes caeruleus	1340995891	XM_023923025.1	PREDICTED: Cyanistes caeruleus cullin-9-like (LOC111926362), transcript variant X3, mRNA	Aves	94.47	0	67	Yes
156563	Cyanistes caeruleus	1341060211	XM_023918180.1	PREDICTED: Cyanistes caeruleus venom factor-like (LOC111922655), mRNA	Aves	100	4.45e-106	61	Yes
156563	Cyanistes caeruleus	1341059851	XM_023918029.1	PREDICTED: Cyanistes caeruleus leucine-rich repeat-containing protein 37A3-like (LOC111922464), mRNA	Aves	98.649	6.56e-66	31	Yes
156563	Cyanistes caeruleus	1341059851	XM_023918029.1	PREDICTED: Cyanistes caeruleus leucine-rich repeat-containing protein 37A3-like (LOC111922464), mRNA	Aves	98.78	5.85e-31	29	Yes
156563	Cyanistes caeruleus	1341059851	XM_023918029.1	PREDICTED: Cyanistes caeruleus leucine-rich repeat-containing protein 37A3-like (LOC111922464), mRNA	Aves	100	4.79e-27	28	Yes
156563	Cyanistes caeruleus	1341059571	XM_023917889.1	PREDICTED: Cyanistes caeruleus hypoxanthine-guanine phosphoribosyltransferase-like (LOC111922339), transcript variant X1, mRNA	Aves	96.319	4.48e-148	65	Yes
156563	Cyanistes caeruleus	1341059313	XM_023917762.1	PREDICTED: Cyanistes caeruleus hypoxanthine-guanine phosphoribosyltransferase-like (LOC111922220), mRNA	Aves	96.97	0	98	No
299123	Lonchura striata domestica	1209974300	XM_021555862.1	PREDICTED: Lonchura striata domestica Meis homeobox 1 (MEIS1), mRNA	Aves	95.161	4.78e-132	58	Yes
299123	Lonchura striata domestica	1210032082	XM_021555200.1	PREDICTED: Lonchura striata domestica hydrocephalus-inducing protein homolog (LOC110484498), mRNA	Aves	90.056	0	100	No
299123	Lonchura striata domestica	1210030048	XM_021554130.1	PREDICTED: Lonchura striata domestica ras/Rap GTPase-activating protein SynGAP-like (LOC110483899), partial mRNA	Aves	98.917	0	95	No
299123	Lonchura striata domestica	1210010913	XM_021543944.1	PREDICTED: Lonchura striata domestica Fas apoptotic inhibitory molecule 2 (FAIM2), transcript variant X2, mRNA	Aves	88.978	0	98	Yes
299123	Lonchura striata domestica	1210001371	XM_021538856.1	PREDICTED: Lonchura striata domestica cAMP responsive element binding protein 1 (CREB1), transcript variant X2, mRNA	Aves	99.278	9.82e-138	50	Yes
299123	Lonchura striata domestica	1209997826	XM_021536986.1	PREDICTED: Lonchura striata domestica cullin 9 (CUL9), mRNA	Aves	91.06	2.41e-109	57	Yes
299123	Lonchura striata domestica	1209993970	XM_021534959.1	PREDICTED: Lonchura striata domestica mannosidase alpha class 1C member 1 (MAN1C1), mRNA	Aves	94.512	3.95e-63	28	Yes
8996	Numida meleagris	1201847344	XM_021415777.1	PREDICTED: Numida meleagris polypeptide N-acetylgalactosaminyltransferase 17 (GALNT17), transcript variant X2, mRNA	Aves	82.5	1.01e-97	68	Yes
8932	Columba livia	1197662911	XM_021298249.1	PREDICTED: Columba livia uncharacterized LOC110364612 (LOC110364612), transcript variant X5, mRNA	Aves	79.902	1.49e-27	28	No
932674	Corvus cornix cornix	1166792752	XM_020584678.1	PREDICTED: Corvus cornix cornix uncharacterized LOC109144635 (LOC109144635), transcript variant X2, mRNA	Aves	88	8.94e-31	18	Yes
932674	Corvus cornix cornix	1166780053	XM_020584406.1	PREDICTED: Corvus cornix cornix stromal interaction molecule 1 (LOC104698095), mRNA	Aves	90.169	3.5e-123	67	Yes
932674	Corvus cornix cornix	1166733107	XM_020583404.1	PREDICTED: Corvus cornix cornix fibrillin-2 (LOC104697407), mRNA	Aves	97.917	1.52e-61	37	Yes
932674	Corvus cornix cornix	1166820291	XM_019291428.2	PREDICTED: Corvus cornix cornix FRAS1-related extracellular matrix protein 1-like (LOC109145882), mRNA	Aves	85.996	1.15e-161	100	Yes
932674	Corvus cornix cornix	1166756304	XM_019286636.2	PREDICTED: Corvus cornix cornix catenin alpha 3 (CTNNA3), transcript variant X5, mRNA	Aves	98.98	6.45e-40	10	No
932674	Corvus cornix cornix	1166775966	XM_019283503.2	PREDICTED: Corvus cornix cornix ankyrin repeat domain 55 (ANKRD55), transcript variant X3, mRNA	Aves	85.484	7.27e-119	82	Yes
932674	Corvus cornix cornix	1166744635	XM_019280127.2	PREDICTED: Corvus cornix cornix otoferlin (OTOF), transcript variant X2, mRNA	Aves	99.153	5.62e-51	19	Yes
9135	Serinus canaria	1096024944	XM_018924250.1	PREDICTED: Serinus canaria claw keratin-like (LOC103823934), transcript variant X3, mRNA	Aves	100	6.28e-11	7	Yes
9135	Serinus canaria	1096013188	XM_018920684.1	PREDICTED: Serinus canaria translation initiation factor IF-2-like (LOC108962896), mRNA	Aves	96.296	5.85e-13	1	No
9135	Serinus canaria	1095996450	XM_018915295.1	PREDICTED: Serinus canaria protocadherin alpha-6-like (LOC103817441), mRNA	Aves	85.421	1.6e-121	74	Yes
328815	Manacus vitellinus	1062888608	XM_018085477.1	PREDICTED: Manacus vitellinus cullin-9 (LOC103756884), transcript variant X5, mRNA	Aves	87.906	2.86e-105	64	Yes
328815	Manacus vitellinus	1062845716	XM_018079915.1	PREDICTED: Manacus vitellinus solute carrier family 22 member 15-like (LOC103759820), transcript variant X3, mRNA	Aves	85.639	1.15e-163	94	No
328815	Manacus vitellinus	1062820144	XM_018074804.1	PREDICTED: Manacus vitellinus IgGFc-binding protein (LOC103758332), mRNA	Aves	87.586	0	89	Yes
321398	Lepidothrix coronata	1051181189	XM_017817916.1	PREDICTED: Lepidothrix coronata G protein-coupled receptor 85 (GPR85), transcript variant X1, mRNA	Aves	91.736	0	88	Yes
321398	Lepidothrix coronata	1051163420	XM_017808759.1	PREDICTED: Lepidothrix coronata rhomboid like 1 (RHBDL1), mRNA	Aves	91.87	6.17e-141	72	Yes
321398	Lepidothrix coronata	1051158559	XM_017806274.1	PREDICTED: Lepidothrix coronata SH3 domain containing GRB2 like 2, endophilin A1 (SH3GL2), mRNA	Aves	92.308	2.17e-25	10	Yes
321398	Lepidothrix coronata	1051158295	XM_017806135.1	PREDICTED: Lepidothrix coronata centlein (CNTLN), transcript variant X10, mRNA	Aves	92.818	8.54e-65	22	Yes
85066	Corvus brachyrhynchos	1049366857	XM_017746978.1	PREDICTED: Corvus brachyrhynchos uncharacterized LOC108449802 (LOC108449802), transcript variant X2, mRNA	Aves	82.497	0	85	Yes
85066	Corvus brachyrhynchos	1049451984	XM_017745372.1	PREDICTED: Corvus brachyrhynchos centromere-associated protein E-like (LOC108449426), mRNA	Aves	84.478	2.17e-101	66	Yes
85066	Corvus brachyrhynchos	1049437859	XM_017740556.1	PREDICTED: Corvus brachyrhynchos homeobox B7 (HOXB7), transcript variant X2, mRNA	Aves	96.333	0	95	Yes
85066	Corvus brachyrhynchos	1049430353	XM_017738787.1	PREDICTED: Corvus brachyrhynchos protein jagged-2 (LOC103618865), partial mRNA	Aves	98.547	7.65e-170	36	Yes
85066	Corvus brachyrhynchos	1049422734	XM_017736969.1	PREDICTED: Corvus brachyrhynchos AF4/FMR2 family member 3 (AFF3), mRNA	Aves	100	1.21e-77	28	Yes
85066	Corvus brachyrhynchos	1049409263	XM_017733854.1	PREDICTED: Corvus brachyrhynchos Janus kinase and microtubule interacting protein 3 (JAKMIP3), transcript variant X28, mRNA	Aves	91.667	1.38e-91	40	Yes
85066	Corvus brachyrhynchos	1049382173	XM_017727604.1	PREDICTED: Corvus brachyrhynchos complement C1q tumor necrosis factor-related protein 7 (LOC103625595), transcript variant X4, mRNA	Aves	82.632	2.13e-84	57	Yes
59894	Ficedula albicollis	1020933734	XM_016305281.1	PREDICTED: Ficedula albicollis dystrobrevin beta (LOC101814130), mRNA	Aves	98.765	2.1e-30	15	Yes
59894	Ficedula albicollis	1020959091	XM_016302872.1	PREDICTED: Ficedula albicollis B-cell CLL/lymphoma 7B (BCL7B), mRNA	Aves	88.095	1.49e-76	70	Yes
93934	Coturnix japonica	1003915148	XM_015867397.1	PREDICTED: Coturnix japonica adrenoceptor alpha 2A (ADRA2A), mRNA	Aves	86.932	6.26e-45	22	Yes
9172	Sturnus vulgaris	959090406	XM_014893820.1	PREDICTED: Sturnus vulgaris ketosamine-3-kinase-like (LOC106864196), mRNA	Aves	86.095	2.78e-94	59	Yes
9172	Sturnus vulgaris	959090165	XM_014893690.1	PREDICTED: Sturnus vulgaris chromosome unknown open reading frame, human C11orf85 (LOC106864089), transcript variant X2, mRNA	Aves	92.982	4.9e-12	8	Yes
9172	Sturnus vulgaris	959089113	XM_014893128.1	PREDICTED: Sturnus vulgaris UDP-glucuronosyltransferase 1-1-like (LOC106863626), transcript variant X2, mRNA	Aves	85.799	2.74e-39	26	Yes
9172	Sturnus vulgaris	959082284	XM_014889463.1	PREDICTED: Sturnus vulgaris transmembrane protein 101 (TMEM101), mRNA	Aves	96.575	7.16e-60	28	No
9172	Sturnus vulgaris	959067823	XM_014881710.1	PREDICTED: Sturnus vulgaris spermidine synthase (SRM), mRNA	Aves	85.64	1.43e-101	64	Yes
9172	Sturnus vulgaris	959065681	XM_014880560.1	PREDICTED: Sturnus vulgaris anaphase promoting complex subunit 10 (ANAPC10), transcript variant X1, mRNA	Aves	88.132	1.49e-166	81	Yes
9172	Sturnus vulgaris	959054826	XM_014874785.1	PREDICTED: Sturnus vulgaris nitric oxide synthase 1 (neuronal) adaptor protein (NOS1AP), transcript variant X1, mRNA	Aves	83.518	0	86	Yes
9172	Sturnus vulgaris	959054826	XM_014874785.1	PREDICTED: Sturnus vulgaris nitric oxide synthase 1 (neuronal) adaptor protein (NOS1AP), transcript variant X1, mRNA	Aves	87.931	1.12e-47	38	Yes
9172	Sturnus vulgaris	959044980	XM_014869529.1	PREDICTED: Sturnus vulgaris Rho guanine nucleotide exchange factor 10 (ARHGEF10), transcript variant X2, mRNA	Aves	88.506	3.08e-18	12	Yes
44394	Zonotrichia albicollis	929431340	XM_014271680.1	PREDICTED: Zonotrichia albicollis neuron navigator 3 (NAV3), transcript variant X9, mRNA	Aves	90.857	4.95e-56	32	Yes
44394	Zonotrichia albicollis	929508593	XM_014271365.1	PREDICTED: Zonotrichia albicollis alpha-2-macroglobulin-like (LOC102068227), mRNA	Aves	87.5	6.9e-125	66	Yes
181119	Pseudopodoces humilis	929515995	XM_014263025.1	PREDICTED: Pseudopodoces humilis uncharacterized LOC102111618 (LOC102111618), mRNA	Aves	96.234	0	98	No
181119	Pseudopodoces humilis	929515181	XM_014262820.1	PREDICTED: Pseudopodoces humilis ryanodine receptor 1-like (LOC102102599), mRNA	Aves	99.56	0	95	Yes
181119	Pseudopodoces humilis	929515023	XM_014262786.1	PREDICTED: Pseudopodoces humilis beta-1,3-galactosyltransferase 4-like (LOC102110936), mRNA	Aves	95.846	0	100	No
181119	Pseudopodoces humilis	929513703	XM_014262493.1	PREDICTED: Pseudopodoces humilis beta-1,3-galactosyltransferase 2-like (LOC102103706), partial mRNA	Aves	95.681	0	100	No
181119	Pseudopodoces humilis	929513659	XM_014262482.1	PREDICTED: Pseudopodoces humilis zinc finger protein 205-like (LOC102100573), mRNA	Aves	99.097	0	64	Yes
181119	Pseudopodoces humilis	929513314	XM_014262399.1	PREDICTED: Pseudopodoces humilis fukutin related protein (FKRP), mRNA	Aves	94.737	0	100	No
181119	Pseudopodoces humilis	929512531	XM_014262213.1	PREDICTED: Pseudopodoces humilis WNK lysine deficient protein kinase 3 (WNK3), mRNA	Aves	98.649	2.93e-105	72	Yes
181119	Pseudopodoces humilis	929512476	XM_014262203.1	PREDICTED: Pseudopodoces humilis guanine nucleotide binding protein-like 1 (GNL1), mRNA	Aves	100	2.3e-29	14	Yes
181119	Pseudopodoces humilis	929512225	XM_014262144.1	PREDICTED: Pseudopodoces humilis mitogen-activated protein kinase 8 interacting protein 2 (MAPK8IP2), mRNA	Aves	99.703	0	100	Yes
181119	Pseudopodoces humilis	929512217	XM_014262142.1	PREDICTED: Pseudopodoces humilis caseinolytic mitochondrial matrix peptidase proteolytic subunit (CLPP), mRNA	Aves	100	5.45e-17	8	No
181119	Pseudopodoces humilis	929512193	XM_014262136.1	PREDICTED: Pseudopodoces humilis nucleus accumbens associated 1, BEN and BTB (POZ) domain containing (NACC1), mRNA	Aves	96.838	0	100	No
181119	Pseudopodoces humilis	929512111	XM_014262117.1	PREDICTED: Pseudopodoces humilis UDP-glucuronosyltransferase 1-1-like (LOC102109386), transcript variant X6, mRNA	Aves	97.031	0	89	Yes
181119	Pseudopodoces humilis	929512093	XM_014262112.1	PREDICTED: Pseudopodoces humilis UDP-glucuronosyltransferase 1-1-like (LOC102109386), transcript variant X1, mRNA	Aves	97.842	2.19e-131	36	Yes
181119	Pseudopodoces humilis	929512063	XM_014262108.1	PREDICTED: Pseudopodoces humilis RuvB-like AAA ATPase 2 (RUVBL2), transcript variant X1, mRNA	Aves	96.748	3.36e-172	70	Yes
181119	Pseudopodoces humilis	929512014	XM_014262098.1	PREDICTED: Pseudopodoces humilis glutamate receptor, ionotropic, N-methyl D-aspartate 2D (GRIN2D), mRNA	Aves	98.827	0	88	Yes
181119	Pseudopodoces humilis	929511227	XM_014261913.1	PREDICTED: Pseudopodoces humilis ketosamine-3-kinase-like (LOC102106402), mRNA	Aves	97.037	2.88e-55	23	Yes
181119	Pseudopodoces humilis	929511089	XM_014261883.1	PREDICTED: Pseudopodoces humilis zinc finger and BTB domain containing 4 (ZBTB4), mRNA	Aves	99.613	0	100	Yes
181119	Pseudopodoces humilis	929510679	XM_014261795.1	PREDICTED: Pseudopodoces humilis homeobox C12 (HOXC12), mRNA	Aves	99.589	0	86	Yes
181119	Pseudopodoces humilis	929507601	XM_014261120.1	PREDICTED: Pseudopodoces humilis ADAM metallopeptidase domain 33 (ADAM33), mRNA	Aves	99.057	2.78e-44	19	Yes
181119	Pseudopodoces humilis	929506985	XM_014260989.1	PREDICTED: Pseudopodoces humilis sterile alpha motif domain containing 14 (SAMD14), mRNA	Aves	98.859	4.33e-128	61	No
181119	Pseudopodoces humilis	929506705	XM_014260932.1	PREDICTED: Pseudopodoces humilis synaptotagmin XI (SYT11), mRNA	Aves	98.936	0	83	Yes
181119	Pseudopodoces humilis	929506243	XM_014260836.1	PREDICTED: Pseudopodoces humilis RUN and SH3 domain containing 1 (RUSC1), mRNA	Aves	99.133	2.19e-174	62	Yes
181119	Pseudopodoces humilis	929506168	XM_014260822.1	PREDICTED: Pseudopodoces humilis NPC1-like 1 (NPC1L1), mRNA	Aves	96.463	0	98	Yes
181119	Pseudopodoces humilis	929500312	XM_014259896.1	PREDICTED: Pseudopodoces humilis colorectal mutant cancer protein-like (LOC102109504), partial mRNA	Aves	99.007	6.74e-150	81	No
181119	Pseudopodoces humilis	929482498	XM_014257439.1	PREDICTED: Pseudopodoces humilis family with sequence similarity 179, member B (FAM179B), mRNA	Aves	98.413	4.09e-87	31	Yes
181119	Pseudopodoces humilis	929472461	XM_014256031.1	PREDICTED: Pseudopodoces humilis phosphatidylinositol-4-phosphate 3-kinase, catalytic subunit type 2 gamma (PIK3C2G), mRNA	Aves	98.99	2.32e-40	9	Yes
181119	Pseudopodoces humilis	929472429	XM_014256028.1	PREDICTED: Pseudopodoces humilis family with sequence similarity 118, member A (FAM118A), transcript variant X5, mRNA	Aves	99.303	3.12e-143	30	Yes
181119	Pseudopodoces humilis	929472413	XM_014256025.1	PREDICTED: Pseudopodoces humilis family with sequence similarity 118, member A (FAM118A), transcript variant X2, mRNA	Aves	97.619	2.36e-159	52	Yes
181119	Pseudopodoces humilis	929457332	XM_014254596.1	PREDICTED: Pseudopodoces humilis cilia and flagella associated protein 61 (CFAP61), mRNA	Aves	97.778	1.78e-56	26	Yes
181119	Pseudopodoces humilis	929456407	XM_014254486.1	PREDICTED: Pseudopodoces humilis kininogen 1 (KNG1), transcript variant X2, mRNA	Aves	95.652	5.01e-75	12	Yes
181119	Pseudopodoces humilis	929456407	XM_014254486.1	PREDICTED: Pseudopodoces humilis kininogen 1 (KNG1), transcript variant X2, mRNA	Aves	94.798	9.66e-68	18	Yes
181119	Pseudopodoces humilis	929447483	XM_014253278.1	PREDICTED: Pseudopodoces humilis uncharacterized LOC102109901 (LOC102109901), mRNA	Aves	97.966	4.61e-141	39	Yes
181119	Pseudopodoces humilis	929447483	XM_014253278.1	PREDICTED: Pseudopodoces humilis uncharacterized LOC102109901 (LOC102109901), mRNA	Aves	94.04	1.68e-55	12	Yes
181119	Pseudopodoces humilis	929445696	XM_014253030.1	PREDICTED: Pseudopodoces humilis zinc-binding protein A33-like (LOC102112360), transcript variant X2, mRNA	Aves	100	3.54e-53	33	Yes
181119	Pseudopodoces humilis	929445689	XM_014253029.1	PREDICTED: Pseudopodoces humilis zinc-binding protein A33-like (LOC102112360), transcript variant X1, mRNA	Aves	98.254	0	100	Yes
59729	Taeniopygia guttata	823473191	XM_012571164.1	PREDICTED: Taeniopygia guttata hydrocephalus-inducing protein homolog (LOC105758923), mRNA	Aves	95.833	5.18e-22	10	Yes
216574	Aquila chrysaetos canadensis	768391124	XM_011592840.1	PREDICTED: Aquila chrysaetos canadensis ATP-binding cassette, sub-family E (OABP), member 1 (ABCE1), transcript variant X2, mRNA	Aves	77.551	1.3e-42	43	Yes
216574	Aquila chrysaetos canadensis	768371331	XM_011584780.1	PREDICTED: Aquila chrysaetos canadensis olfactory receptor 52B2-like (LOC105406358), mRNA	Aves	79.466	6.49e-106	82	No
132908	Pteropus vampyrus	1331459672	XM_011365298.2	PREDICTED: Pteropus vampyrus nuclear factor I B (NFIB), transcript variant X7, mRNA	Mammalia	86.364	8.58e-29	25	Yes
52644	Haliaeetus leucocephalus	729769599	XM_010583736.1	PREDICTED: Haliaeetus leucocephalus G patch domain containing 2-like (GPATCH2L), transcript variant X5, mRNA	Aves	77.66	1.89e-35	49	Yes
932674	Corvus cornix cornix	1166754785	XM_010413131.3	PREDICTED: Corvus cornix cornix serine/threonine-protein kinase RIO2 (LOC104698009), mRNA	Aves	85.586	1.24e-122	63	Yes
932674	Corvus cornix cornix	1166821069	XM_010409657.3	PREDICTED: Corvus cornix cornix ST8 alpha-N-acetyl-neuraminide alpha-2,8-sialyltransferase 5 (ST8SIA5), transcript variant X3, mRNA	Aves	92.133	0	100	Yes
932674	Corvus cornix cornix	1166800530	XM_010403166.3	PREDICTED: Corvus cornix cornix myotubularin related protein 8 (MTMR8), transcript variant X1, mRNA	Aves	88.785	1.32e-25	7	Yes
932674	Corvus cornix cornix	1166779829	XM_010396352.3	PREDICTED: Corvus cornix cornix lipin 2 (LPIN2), transcript variant X1, mRNA	Aves	85.016	1.82e-170	95	Yes
188344	Leptosomus discolor	700437057	XM_009959315.1	PREDICTED: Leptosomus discolor RNA-directed DNA polymerase from mobile element jockey-like (LOC104352870), partial mRNA	Aves	78.74	1.52e-11	14	No
9238	Pygoscelis adeliae	690461393	XM_009331380.1	PREDICTED: Pygoscelis adeliae PRELI domain containing 2 (PRELID2), mRNA	Aves	86.012	8.82e-94	62	No
9233	Aptenodytes forsteri	1111004090	XM_009278614.2	PREDICTED: Aptenodytes forsteri titin-like (LOC103898362), mRNA	Aves	83.859	8.89e-139	61	No
85066	Corvus brachyrhynchos	1049370535	XM_008642109.2	PREDICTED: Corvus brachyrhynchos anionic trypsin (LOC103623074), mRNA	Aves	87.835	7.42e-180	63	No
181119	Pseudopodoces humilis	929516140	XM_005534591.2	PREDICTED: Pseudopodoces humilis kelch-like ECH-associated protein 1 (KEAP1), partial mRNA	Aves	95.968	0	100	Yes
181119	Pseudopodoces humilis	543382537	XM_005534402.1	PREDICTED: Pseudopodoces humilis integrator complex subunit 5 (INTS5), mRNA	Aves	95.326	0	97	No
181119	Pseudopodoces humilis	543382245	XM_005534256.1	PREDICTED: Pseudopodoces humilis leucine-rich repeat LGI family member 4-like (LOC102109753), mRNA	Aves	97.271	0	95	No
181119	Pseudopodoces humilis	543381678	XM_005533974.1	PREDICTED: Pseudopodoces humilis growth differentiation factor 11 (GDF11), mRNA	Aves	95.55	4.41e-171	67	No
181119	Pseudopodoces humilis	929513096	XM_005533850.2	PREDICTED: Pseudopodoces humilis zinc finger CCCH-type containing 10 (ZC3H10), mRNA	Aves	98.453	0	100	No
181119	Pseudopodoces humilis	929511935	XM_005533532.2	PREDICTED: Pseudopodoces humilis DnaJ (Hsp40) homolog, subfamily B, member 1 (DNAJB1), mRNA	Aves	99.458	0	96	No
181119	Pseudopodoces humilis	929511329	XM_005533439.2	PREDICTED: Pseudopodoces humilis DNA (cytosine-5-)-methyltransferase 1 (DNMT1), mRNA	Aves	98.995	2.75e-94	68	Yes
181119	Pseudopodoces humilis	929510967	XM_005533352.2	PREDICTED: Pseudopodoces humilis arginine vasopressin receptor 2 (AVPR2), mRNA	Aves	100	1.96e-80	26	No
181119	Pseudopodoces humilis	929509413	XM_005532972.2	PREDICTED: Pseudopodoces humilis Rho GTPase activating protein 25 (ARHGAP25), mRNA	Aves	96.748	1.44e-48	22	Yes
181119	Pseudopodoces humilis	929508620	XM_005532787.2	PREDICTED: Pseudopodoces humilis T-cell surface glycoprotein CD1b-3-like (LOC102099297), mRNA	Aves	97.826	4.09e-130	40	Yes
181119	Pseudopodoces humilis	929506964	XM_005532426.2	PREDICTED: Pseudopodoces humilis arrestin domain containing 3 (ARRDC3), mRNA	Aves	100	9.41e-168	54	Yes
181119	Pseudopodoces humilis	543378169	XM_005532231.1	PREDICTED: Pseudopodoces humilis M-phase inducer phosphatase 2-like (LOC102106150), mRNA	Aves	97.74	1.34e-78	40	Yes
181119	Pseudopodoces humilis	929505228	XM_005532069.2	PREDICTED: Pseudopodoces humilis POU class 6 homeobox 1 (POU6F1), mRNA	Aves	96.834	9.96e-178	73	Yes
181119	Pseudopodoces humilis	543377756	XM_005532026.1	PREDICTED: Pseudopodoces humilis apolipoprotein F (APOF), mRNA	Aves	99.246	0	67	No
181119	Pseudopodoces humilis	929500987	XM_005531257.2	PREDICTED: Pseudopodoces humilis occludin (OCLN), mRNA	Aves	95.085	0	99	No
181119	Pseudopodoces humilis	543375666	XM_005530988.1	PREDICTED: Pseudopodoces humilis leucine-rich repeats and guanylate kinase domain containing (LRGUK), mRNA	Aves	96.319	1.26e-67	30	Yes
181119	Pseudopodoces humilis	929495765	XM_005530493.2	PREDICTED: Pseudopodoces humilis catenin (cadherin-associated protein), alpha 3 (CTNNA3), mRNA	Aves	94.737	5.74e-31	5	Yes
181119	Pseudopodoces humilis	929495765	XM_005530493.2	PREDICTED: Pseudopodoces humilis catenin (cadherin-associated protein), alpha 3 (CTNNA3), mRNA	Aves	100	1.85e-15	7	Yes
181119	Pseudopodoces humilis	929492551	XM_005530064.2	PREDICTED: Pseudopodoces humilis AU RNA binding protein/enoyl-CoA hydratase (AUH), mRNA	Aves	98.214	5.87e-105	44	Yes
181119	Pseudopodoces humilis	929475160	XM_005527496.2	PREDICTED: Pseudopodoces humilis Rho GTPase activating protein 36 (ARHGAP36), mRNA	Aves	94.35	7.14e-150	64	Yes
181119	Pseudopodoces humilis	543367654	XM_005527121.1	PREDICTED: Pseudopodoces humilis Fc fragment of IgG binding protein (FCGBP), mRNA	Aves	98.855	3.15e-127	28	Yes
181119	Pseudopodoces humilis	543367654	XM_005527121.1	PREDICTED: Pseudopodoces humilis Fc fragment of IgG binding protein (FCGBP), mRNA	Aves	97.222	3.92e-42	24	Yes
181119	Pseudopodoces humilis	929457203	XM_005525329.2	PREDICTED: Pseudopodoces humilis NAD(P)H dehydrogenase, quinone 2 (NQO2), mRNA	Aves	99.412	6.36e-80	21	Yes
181119	Pseudopodoces humilis	929451230	XM_005524536.2	PREDICTED: Pseudopodoces humilis proline dehydrogenase 1, mitochondrial-like (LOC102112554), mRNA	Aves	99.474	5.19e-91	34	Yes
181119	Pseudopodoces humilis	929443046	XM_005522880.2	PREDICTED: Pseudopodoces humilis chromosome unknown open reading frame, human C16orf72 (LOC102113560), transcript variant X1, mRNA	Aves	100	2.65e-159	56	Yes
181119	Pseudopodoces humilis	929428722	XM_005521313.2	PREDICTED: Pseudopodoces humilis SH3-domain GRB2-like (endophilin) interacting protein 1 (SGIP1), mRNA	Aves	97.917	1.39e-36	16	Yes
181119	Pseudopodoces humilis	929420112	XM_005519999.2	PREDICTED: Pseudopodoces humilis xin actin binding repeat containing 2 (XIRP2), mRNA	Aves	94.681	2.16e-74	36	Yes
181119	Pseudopodoces humilis	929410846	XM_005516978.2	PREDICTED: Pseudopodoces humilis Kruppel-like factor 10 (KLF10), mRNA	Aves	98.63	5.22e-26	13	Yes
181119	Pseudopodoces humilis	929407118	XM_005516705.2	PREDICTED: Pseudopodoces humilis aristaless related homeobox (ARX), mRNA	Aves	100	4.52e-172	43	Yes
44394	Zonotrichia albicollis	929438042	XM_005482010.2	PREDICTED: Zonotrichia albicollis G protein-coupled receptor 37 (endothelin receptor type B-like) (GPR37), mRNA	Aves	93.333	0	100	Yes
59894	Ficedula albicollis	525027794	XM_005061263.1	PREDICTED: Ficedula albicollis versican (VCAN), transcript variant X4, mRNA	Aves	96.411	0	64	Yes
59894	Ficedula albicollis	1020978745	XM_005044760.2	PREDICTED: Ficedula albicollis anaphase promoting complex subunit 10 (ANAPC10), transcript variant X2, mRNA	Aves	88.047	1.71e-105	45	Yes
59894	Ficedula albicollis	1020964199	XM_005042435.2	PREDICTED: Ficedula albicollis collectin subfamily member 10 (COLEC10), mRNA	Aves	79.339	6.28e-11	18	Yes
59894	Ficedula albicollis	524983913	XM_005039889.1	PREDICTED: Ficedula albicollis cleavage and polyadenylation specific factor 6 (CPSF6), mRNA	Aves	92.638	1.65e-56	29	Yes
2161719	Other	1388768769	MH173317.1	Expression vector pETHISfbaA, complete sequence	Other	100	0	96	No
2066511	Other	1321070513	MG550104.1	Cloning vector pRosa26-hisD-P.Hsp70min-loxP-STOP-loxP-Dam-mLMNB1, complete sequence	Other	100	0	100	No
202946	Apteryx australis mantelli	840324475	LK391419.1	Apteryx australis mantelli genome assembly AptMant0, scaffold scaffold27	Aves	79.041	0	49	No
202946	Apteryx australis mantelli	840324475	LK391419.1	Apteryx australis mantelli genome assembly AptMant0, scaffold scaffold27	Aves	76.314	0	66	No
202946	Apteryx australis mantelli	840324475	LK391419.1	Apteryx australis mantelli genome assembly AptMant0, scaffold scaffold27	Aves	82.261	1.14e-132	97	No
202946	Apteryx australis mantelli	840324475	LK391419.1	Apteryx australis mantelli genome assembly AptMant0, scaffold scaffold27	Aves	82.487	2.91e-129	60	No
202946	Apteryx australis mantelli	840324475	LK391419.1	Apteryx australis mantelli genome assembly AptMant0, scaffold scaffold27	Aves	84.375	1.59e-70	35	No
202946	Apteryx australis mantelli	840324475	LK391419.1	Apteryx australis mantelli genome assembly AptMant0, scaffold scaffold27	Aves	80.365	1.17e-34	26	No
202946	Apteryx australis mantelli	840317976	LK387652.1	Apteryx australis mantelli genome assembly AptMant0, scaffold C20299779	Aves	85.199	0	46	No
202946	Apteryx australis mantelli	840994538	LK379946.1	Apteryx australis mantelli genome assembly AptMant0, scaffold C19914751	Aves	85.068	3.69e-54	26	No
202946	Apteryx australis mantelli	840304612	LK373720.1	Apteryx australis mantelli genome assembly AptMant0, scaffold C19720362	Aves	86.239	1.36e-92	50	No
202946	Apteryx australis mantelli	840277696	LK352438.1	Apteryx australis mantelli genome assembly AptMant0, scaffold C19309359	Aves	92.308	2.77e-113	34	No
202946	Apteryx australis mantelli	841815620	LK098602.1	Apteryx australis mantelli genome assembly AptMant0, scaffold scaffold34033	Aves	94.737	7.1e-22	13	No
202946	Apteryx australis mantelli	840024363	LK071275.1	Apteryx australis mantelli genome assembly AptMant0, scaffold scaffold6691	Aves	90.756	3.33e-34	17	No
202946	Apteryx australis mantelli	840617009	LK068964.1	Apteryx australis mantelli genome assembly AptMant0, scaffold scaffold4395	Aves	83.333	7.02e-12	16	No
202946	Apteryx australis mantelli	840615414	LK068859.1	Apteryx australis mantelli genome assembly AptMant0, scaffold scaffold4289	Aves	84.937	1.1e-58	42	No
202946	Apteryx australis mantelli	840020508	LK068717.1	Apteryx australis mantelli genome assembly AptMant0, scaffold scaffold4143	Aves	86.041	4.6e-111	76	No
202946	Apteryx australis mantelli	840566577	LK067624.1	Apteryx australis mantelli genome assembly AptMant0, scaffold scaffold1718	Aves	80.973	4.12e-37	39	No
202946	Apteryx australis mantelli	840504760	LK066792.1	Apteryx australis mantelli genome assembly AptMant0, scaffold scaffold38	Aves	84.322	3.63e-123	86	No
202946	Apteryx australis mantelli	840017226	LK066457.1	Apteryx australis mantelli genome assembly AptMant0, scaffold scaffold1874	Aves	88.75	2.13e-15	9	No
202946	Apteryx australis mantelli	840016834	LK066377.1	Apteryx australis mantelli genome assembly AptMant0, scaffold scaffold1808	Aves	80.556	3.4e-43	38	No
202946	Apteryx australis mantelli	841906713	LK066229.1	Apteryx australis mantelli genome assembly AptMant0, scaffold scaffold1567	Aves	91.038	6.18e-71	40	No
202946	Apteryx australis mantelli	840015937	LK065822.1	Apteryx australis mantelli genome assembly AptMant0, scaffold scaffold1252	Aves	86.468	1.03e-128	74	No
202946	Apteryx australis mantelli	840015109	LK065603.1	Apteryx australis mantelli genome assembly AptMant0, scaffold scaffold1034	Aves	97.087	0	99	No
202946	Apteryx australis mantelli	840486216	LK065475.1	Apteryx australis mantelli genome assembly AptMant0, scaffold scaffold874	Aves	83.366	1.72e-126	89	No
202946	Apteryx australis mantelli	840013888	LK065407.1	Apteryx australis mantelli genome assembly AptMant0, scaffold scaffold838	Aves	84.713	1.29e-32	24	No
202946	Apteryx australis mantelli	840013807	LK065393.1	Apteryx australis mantelli genome assembly AptMant0, scaffold scaffold780	Aves	82.004	4.52e-111	91	No
202946	Apteryx australis mantelli	840013807	LK065393.1	Apteryx australis mantelli genome assembly AptMant0, scaffold scaffold780	Aves	86.628	3.6e-43	26	No
202946	Apteryx australis mantelli	840426593	LK065352.1	Apteryx australis mantelli genome assembly AptMant0, scaffold scaffold754	Aves	81.028	6.9e-42	44	No
202946	Apteryx australis mantelli	840426193	LK065285.1	Apteryx australis mantelli genome assembly AptMant0, scaffold scaffold699	Aves	87.257	1.27e-143	85	No
202946	Apteryx australis mantelli	840425595	LK065228.1	Apteryx australis mantelli genome assembly AptMant0, scaffold scaffold506	Aves	84.038	5.58e-106	70	No
202946	Apteryx australis mantelli	840013621	LK065181.1	Apteryx australis mantelli genome assembly AptMant0, scaffold scaffold612	Aves	82.243	7.03e-40	28	No
202946	Apteryx australis mantelli	840015003	LK065141.1	Apteryx australis mantelli genome assembly AptMant0, scaffold scaffold86	Aves	82.667	1.64e-85	73	No
202946	Apteryx australis mantelli	841905405	LK064963.1	Apteryx australis mantelli genome assembly AptMant0, scaffold scaffold3	Aves	83.535	2.84e-99	62	No
202946	Apteryx australis mantelli	841905405	LK064963.1	Apteryx australis mantelli genome assembly AptMant0, scaffold scaffold3	Aves	78.767	1.62e-16	22	No
202946	Apteryx australis mantelli	841905192	LK064923.1	Apteryx australis mantelli genome assembly AptMant0, scaffold scaffold346	Aves	80.952	3.21e-73	47	No
202946	Apteryx australis mantelli	841905192	LK064923.1	Apteryx australis mantelli genome assembly AptMant0, scaffold scaffold346	Aves	82.581	1.75e-66	49	No
202946	Apteryx australis mantelli	841904957	LK064899.1	Apteryx australis mantelli genome assembly AptMant0, scaffold scaffold330	Aves	74.383	2.08e-169	64	No
202946	Apteryx australis mantelli	841904957	LK064899.1	Apteryx australis mantelli genome assembly AptMant0, scaffold scaffold330	Aves	85.443	1.34e-81	15	No
202946	Apteryx australis mantelli	841904906	LK064885.1	Apteryx australis mantelli genome assembly AptMant0, scaffold scaffold316	Aves	83.835	2.2e-59	38	No
202946	Apteryx australis mantelli	841904859	LK064877.1	Apteryx australis mantelli genome assembly AptMant0, scaffold scaffold307	Aves	81.038	9.36e-99	74	No
202946	Apteryx australis mantelli	841904827	LK064876.1	Apteryx australis mantelli genome assembly AptMant0, scaffold scaffold150	Aves	87.241	2.12e-84	54	No
202946	Apteryx australis mantelli	841904744	LK064855.1	Apteryx australis mantelli genome assembly AptMant0, scaffold scaffold266	Aves	96.393	0	95	No
202946	Apteryx australis mantelli	841904642	LK064835.1	Apteryx australis mantelli genome assembly AptMant0, scaffold scaffold233	Aves	82.587	0	93	No
202946	Apteryx australis mantelli	841904642	LK064835.1	Apteryx australis mantelli genome assembly AptMant0, scaffold scaffold233	Aves	76.291	0	55	No
202946	Apteryx australis mantelli	841904642	LK064835.1	Apteryx australis mantelli genome assembly AptMant0, scaffold scaffold233	Aves	80.816	0	68	No
202946	Apteryx australis mantelli	841904642	LK064835.1	Apteryx australis mantelli genome assembly AptMant0, scaffold scaffold233	Aves	83.754	0	43	No
202946	Apteryx australis mantelli	841904642	LK064835.1	Apteryx australis mantelli genome assembly AptMant0, scaffold scaffold233	Aves	80.931	0	36	No
202946	Apteryx australis mantelli	841904642	LK064835.1	Apteryx australis mantelli genome assembly AptMant0, scaffold scaffold233	Aves	83.708	0	51	No
202946	Apteryx australis mantelli	841904642	LK064835.1	Apteryx australis mantelli genome assembly AptMant0, scaffold scaffold233	Aves	78.482	0	45	No
202946	Apteryx australis mantelli	841904642	LK064835.1	Apteryx australis mantelli genome assembly AptMant0, scaffold scaffold233	Aves	79.943	0	34	No
202946	Apteryx australis mantelli	841904642	LK064835.1	Apteryx australis mantelli genome assembly AptMant0, scaffold scaffold233	Aves	83.148	6.75e-156	75	No
202946	Apteryx australis mantelli	841904642	LK064835.1	Apteryx australis mantelli genome assembly AptMant0, scaffold scaffold233	Aves	82.343	1.24e-142	86	No
202946	Apteryx australis mantelli	841904642	LK064835.1	Apteryx australis mantelli genome assembly AptMant0, scaffold scaffold233	Aves	85.685	9.37e-138	95	No
202946	Apteryx australis mantelli	841904642	LK064835.1	Apteryx australis mantelli genome assembly AptMant0, scaffold scaffold233	Aves	85.106	4.56e-137	61	No
202946	Apteryx australis mantelli	841904642	LK064835.1	Apteryx australis mantelli genome assembly AptMant0, scaffold scaffold233	Aves	88.305	2.05e-135	42	No
202946	Apteryx australis mantelli	841904642	LK064835.1	Apteryx australis mantelli genome assembly AptMant0, scaffold scaffold233	Aves	84.783	6.86e-135	60	No
202946	Apteryx australis mantelli	841904642	LK064835.1	Apteryx australis mantelli genome assembly AptMant0, scaffold scaffold233	Aves	81.522	2.8e-118	85	No
202946	Apteryx australis mantelli	841904642	LK064835.1	Apteryx australis mantelli genome assembly AptMant0, scaffold scaffold233	Aves	80.102	4.83e-113	79	No
202946	Apteryx australis mantelli	841904642	LK064835.1	Apteryx australis mantelli genome assembly AptMant0, scaffold scaffold233	Aves	83.843	1.36e-112	44	No
202946	Apteryx australis mantelli	841904642	LK064835.1	Apteryx australis mantelli genome assembly AptMant0, scaffold scaffold233	Aves	81.605	1.41e-111	85	No
202946	Apteryx australis mantelli	841904642	LK064835.1	Apteryx australis mantelli genome assembly AptMant0, scaffold scaffold233	Aves	78.882	2.1e-109	97	No
202946	Apteryx australis mantelli	841904642	LK064835.1	Apteryx australis mantelli genome assembly AptMant0, scaffold scaffold233	Aves	82.51	1.26e-107	95	No
202946	Apteryx australis mantelli	841904642	LK064835.1	Apteryx australis mantelli genome assembly AptMant0, scaffold scaffold233	Aves	81.6	5.99e-104	33	No
202946	Apteryx australis mantelli	841904642	LK064835.1	Apteryx australis mantelli genome assembly AptMant0, scaffold scaffold233	Aves	74.286	1.03e-103	42	No
202946	Apteryx australis mantelli	841904642	LK064835.1	Apteryx australis mantelli genome assembly AptMant0, scaffold scaffold233	Aves	75.858	4.5e-101	45	No
202946	Apteryx australis mantelli	841904642	LK064835.1	Apteryx australis mantelli genome assembly AptMant0, scaffold scaffold233	Aves	80.583	2.15e-100	55	No
202946	Apteryx australis mantelli	841904642	LK064835.1	Apteryx australis mantelli genome assembly AptMant0, scaffold scaffold233	Aves	85.838	1.68e-96	54	No
202946	Apteryx australis mantelli	841904642	LK064835.1	Apteryx australis mantelli genome assembly AptMant0, scaffold scaffold233	Aves	74.099	2.09e-96	38	No
202946	Apteryx australis mantelli	841904642	LK064835.1	Apteryx australis mantelli genome assembly AptMant0, scaffold scaffold233	Aves	76.901	2.05e-94	29	No
202946	Apteryx australis mantelli	841904642	LK064835.1	Apteryx australis mantelli genome assembly AptMant0, scaffold scaffold233	Aves	74.636	3.66e-91	40	No
202946	Apteryx australis mantelli	841904642	LK064835.1	Apteryx australis mantelli genome assembly AptMant0, scaffold scaffold233	Aves	77.258	1.36e-88	67	No
202946	Apteryx australis mantelli	841904642	LK064835.1	Apteryx australis mantelli genome assembly AptMant0, scaffold scaffold233	Aves	79.182	1.23e-87	95	No
202946	Apteryx australis mantelli	841904642	LK064835.1	Apteryx australis mantelli genome assembly AptMant0, scaffold scaffold233	Aves	88.298	1.34e-87	11	No
202946	Apteryx australis mantelli	841904642	LK064835.1	Apteryx australis mantelli genome assembly AptMant0, scaffold scaffold233	Aves	77.759	2.11e-86	65	No
202946	Apteryx australis mantelli	841904642	LK064835.1	Apteryx australis mantelli genome assembly AptMant0, scaffold scaffold233	Aves	78.388	6.18e-85	55	No
202946	Apteryx australis mantelli	841904642	LK064835.1	Apteryx australis mantelli genome assembly AptMant0, scaffold scaffold233	Aves	80.562	1.34e-81	57	No
202946	Apteryx australis mantelli	841904642	LK064835.1	Apteryx australis mantelli genome assembly AptMant0, scaffold scaffold233	Aves	77.778	1.09e-77	92	No
202946	Apteryx australis mantelli	841904642	LK064835.1	Apteryx australis mantelli genome assembly AptMant0, scaffold scaffold233	Aves	78.316	8.15e-74	84	No
202946	Apteryx australis mantelli	841904642	LK064835.1	Apteryx australis mantelli genome assembly AptMant0, scaffold scaffold233	Aves	82.84	9.59e-74	47	No
202946	Apteryx australis mantelli	841904642	LK064835.1	Apteryx australis mantelli genome assembly AptMant0, scaffold scaffold233	Aves	76.46	3.45e-73	78	No
202946	Apteryx australis mantelli	841904642	LK064835.1	Apteryx australis mantelli genome assembly AptMant0, scaffold scaffold233	Aves	76.136	5.13e-73	64	No
202946	Apteryx australis mantelli	841904642	LK064835.1	Apteryx australis mantelli genome assembly AptMant0, scaffold scaffold233	Aves	76.232	9.4e-69	31	No
202946	Apteryx australis mantelli	841904642	LK064835.1	Apteryx australis mantelli genome assembly AptMant0, scaffold scaffold233	Aves	78.827	7.7e-60	74	No
202946	Apteryx australis mantelli	841904642	LK064835.1	Apteryx australis mantelli genome assembly AptMant0, scaffold scaffold233	Aves	81.788	2.65e-59	9	No
202946	Apteryx australis mantelli	841904642	LK064835.1	Apteryx australis mantelli genome assembly AptMant0, scaffold scaffold233	Aves	77.512	1.14e-58	57	No
202946	Apteryx australis mantelli	841904642	LK064835.1	Apteryx australis mantelli genome assembly AptMant0, scaffold scaffold233	Aves	80.696	1.83e-57	34	No
202946	Apteryx australis mantelli	841904642	LK064835.1	Apteryx australis mantelli genome assembly AptMant0, scaffold scaffold233	Aves	87.317	5.12e-56	23	No
202946	Apteryx australis mantelli	841904642	LK064835.1	Apteryx australis mantelli genome assembly AptMant0, scaffold scaffold233	Aves	74.557	1.26e-55	35	No
202946	Apteryx australis mantelli	841904642	LK064835.1	Apteryx australis mantelli genome assembly AptMant0, scaffold scaffold233	Aves	82.625	7.54e-54	13	No
202946	Apteryx australis mantelli	841904642	LK064835.1	Apteryx australis mantelli genome assembly AptMant0, scaffold scaffold233	Aves	79.677	6.66e-49	18	No
202946	Apteryx australis mantelli	841904642	LK064835.1	Apteryx australis mantelli genome assembly AptMant0, scaffold scaffold233	Aves	80.827	1.2e-47	44	No
202946	Apteryx australis mantelli	841904642	LK064835.1	Apteryx australis mantelli genome assembly AptMant0, scaffold scaffold233	Aves	77.461	2e-47	10	No
202946	Apteryx australis mantelli	841904642	LK064835.1	Apteryx australis mantelli genome assembly AptMant0, scaffold scaffold233	Aves	75.176	3.4e-38	12	No
202946	Apteryx australis mantelli	841904642	LK064835.1	Apteryx australis mantelli genome assembly AptMant0, scaffold scaffold233	Aves	79.835	3.65e-38	31	No
202946	Apteryx australis mantelli	841904642	LK064835.1	Apteryx australis mantelli genome assembly AptMant0, scaffold scaffold233	Aves	84.795	1.85e-37	27	No
202946	Apteryx australis mantelli	841904642	LK064835.1	Apteryx australis mantelli genome assembly AptMant0, scaffold scaffold233	Aves	78.544	1.36e-36	31	No
202946	Apteryx australis mantelli	841904642	LK064835.1	Apteryx australis mantelli genome assembly AptMant0, scaffold scaffold233	Aves	77.931	2.42e-35	16	No
202946	Apteryx australis mantelli	841904642	LK064835.1	Apteryx australis mantelli genome assembly AptMant0, scaffold scaffold233	Aves	76.471	3.74e-32	17	No
202946	Apteryx australis mantelli	841904642	LK064835.1	Apteryx australis mantelli genome assembly AptMant0, scaffold scaffold233	Aves	79.808	2.17e-29	10	No
202946	Apteryx australis mantelli	841904642	LK064835.1	Apteryx australis mantelli genome assembly AptMant0, scaffold scaffold233	Aves	75	8e-20	33	No
202946	Apteryx australis mantelli	841904642	LK064835.1	Apteryx australis mantelli genome assembly AptMant0, scaffold scaffold233	Aves	84.956	1.08e-19	15	No
202946	Apteryx australis mantelli	841904503	LK064812.1	Apteryx australis mantelli genome assembly AptMant0, scaffold scaffold95	Aves	87.576	1.97e-154	74	No
202946	Apteryx australis mantelli	841904503	LK064812.1	Apteryx australis mantelli genome assembly AptMant0, scaffold scaffold95	Aves	77.305	5.55e-127	99	No
202946	Apteryx australis mantelli	841904503	LK064812.1	Apteryx australis mantelli genome assembly AptMant0, scaffold scaffold95	Aves	80.913	1.47e-96	81	No
202946	Apteryx australis mantelli	841904503	LK064812.1	Apteryx australis mantelli genome assembly AptMant0, scaffold scaffold95	Aves	80.998	4.92e-82	79	No
202946	Apteryx australis mantelli	840011703	LK064790.1	Apteryx australis mantelli genome assembly AptMant0, scaffold scaffold15	Aves	87.571	0	77	No
202946	Apteryx australis mantelli	840011703	LK064790.1	Apteryx australis mantelli genome assembly AptMant0, scaffold scaffold15	Aves	90.076	2.51e-36	17	No
202946	Apteryx australis mantelli	840012387	LK064788.1	Apteryx australis mantelli genome assembly AptMant0, scaffold scaffold215	Aves	81.186	9.97e-78	57	No
202946	Apteryx australis mantelli	840011426	LK064763.1	Apteryx australis mantelli genome assembly AptMant0, scaffold scaffold121	Aves	81.42	7.38e-144	99	No
202946	Apteryx australis mantelli	840011410	LK064747.1	Apteryx australis mantelli genome assembly AptMant0, scaffold scaffold178	Aves	89.119	1.17e-127	70	No
202946	Apteryx australis mantelli	840011300	LK064740.1	Apteryx australis mantelli genome assembly AptMant0, scaffold scaffold171	Aves	87.5	1.86e-25	17	No
202946	Apteryx australis mantelli	840010844	LK064713.1	Apteryx australis mantelli genome assembly AptMant0, scaffold scaffold136	Aves	85.559	4.49e-101	43	No
202946	Apteryx australis mantelli	840010732	LK064705.1	Apteryx australis mantelli genome assembly AptMant0, scaffold scaffold50	Aves	85.915	0	96	No
202946	Apteryx australis mantelli	840010155	LK064679.1	Apteryx australis mantelli genome assembly AptMant0, scaffold scaffold93	Aves	76.914	3.91e-124	28	No
202946	Apteryx australis mantelli	840010155	LK064679.1	Apteryx australis mantelli genome assembly AptMant0, scaffold scaffold93	Aves	85.621	3.81e-78	12	No
202946	Apteryx australis mantelli	840012128	LK064667.1	Apteryx australis mantelli genome assembly AptMant0, scaffold scaffold98	Aves	77.914	1.46e-42	54	No
202946	Apteryx australis mantelli	840012123	LK064666.1	Apteryx australis mantelli genome assembly AptMant0, scaffold scaffold88	Aves	80.855	9.61e-108	72	No
202946	Apteryx australis mantelli	840012085	LK064664.1	Apteryx australis mantelli genome assembly AptMant0, scaffold scaffold94	Aves	80.995	0	73	No
202946	Apteryx australis mantelli	840012085	LK064664.1	Apteryx australis mantelli genome assembly AptMant0, scaffold scaffold94	Aves	82.36	0	43	No
202946	Apteryx australis mantelli	840012085	LK064664.1	Apteryx australis mantelli genome assembly AptMant0, scaffold scaffold94	Aves	86.004	0	49	No
202946	Apteryx australis mantelli	840012059	LK064663.1	Apteryx australis mantelli genome assembly AptMant0, scaffold scaffold28	Aves	80.464	9.94e-104	97	No
202946	Apteryx australis mantelli	840012019	LK064662.1	Apteryx australis mantelli genome assembly AptMant0, scaffold scaffold40	Aves	78.785	1.14e-179	25	No
202946	Apteryx australis mantelli	840011974	LK064661.1	Apteryx australis mantelli genome assembly AptMant0, scaffold scaffold31	Aves	82.68	2.89e-63	59	No
202946	Apteryx australis mantelli	840011839	LK064655.1	Apteryx australis mantelli genome assembly AptMant0, scaffold scaffold71	Aves	92.793	0	82	No
202946	Apteryx australis mantelli	840009035	LK064641.1	Apteryx australis mantelli genome assembly AptMant0, scaffold scaffold72	Aves	84.375	2.23e-90	51	No
202946	Apteryx australis mantelli	840008844	LK064627.1	Apteryx australis mantelli genome assembly AptMant0, scaffold scaffold25	Aves	83.162	4.82e-66	41	No
202946	Apteryx australis mantelli	840008684	LK064624.1	Apteryx australis mantelli genome assembly AptMant0, scaffold scaffold10	Aves	85.432	6.11e-112	54	No
202946	Apteryx australis mantelli	840008641	LK064622.1	Apteryx australis mantelli genome assembly AptMant0, scaffold scaffold53	Aves	77.944	7.04e-65	74	No
202946	Apteryx australis mantelli	840008578	LK064616.1	Apteryx australis mantelli genome assembly AptMant0, scaffold scaffold46	Aves	81.337	2.32e-71	44	No
202946	Apteryx australis mantelli	840008494	LK064611.1	Apteryx australis mantelli genome assembly AptMant0, scaffold scaffold14	Aves	78.711	8.36e-115	33	No
33581	Scopus umbretta	448834044	KC389494.1	Scopus umbretta voucher LSUMZ:B28330 ultra conserved element locus chr7_4965 genomic sequence	Aves	95.493	0	90	No
7868	Callorhinchus milii	364087489	JN228895.1	Callorhinchus milii fat mass and obesity associated (Fto) gene, partial cds; and iroquois homeobox 3 (Irx3), iroquois homeobox 5 (Irx5), iroquois homeobox 6 (Irx6), and matrix metallopeptidase 2 (Mmp2) genes, complete cds	Fishes	82.796	5.2e-11	14	No
156558	Poecile sclateri	353224008	HQ719870.1	Poecile sclateri clone Pscl1 anonymous nuclear locus 36 genomic sequence	Aves	92.143	4.27e-166	68	No
1217365	Terpsiphone corvina	399219779	HE971894.1	Terpsiphone corvina microsatellite DNA locus Tcor-146, isolate 42, clone 37_H11	Aves	95.285	0	76	No
4932	Saccharomyces cerevisiae	1329886543	CP025735.1	Saccharomyces cerevisiae strain CEN.PK113-7D plasmid 2 micron, complete sequence	Other	100	5.39e-165	96	No
9031	Gallus gallus	163943599	AC209562.3	Gallus gallus BAC clone CH261-90K6 from chromosome z, complete sequence	Aves	87.5	1.42e-17	13	No
59729	Taeniopygia guttata	118197344	AC191655.2	Taeniopygia guttata BAC clone TGMCBa-26H12 from chromosome unknown, complete sequence	Aves	88.092	0	100	No
59729	Taeniopygia guttata	118197344	AC191655.2	Taeniopygia guttata BAC clone TGMCBa-26H12 from chromosome unknown, complete sequence	Aves	82.957	9.16e-131	96	No
59729	Taeniopygia guttata	113462174	AC188698.2	Taeniopygia guttata BAC clone TGMCBa-7H12 from chromosome unknown, complete sequence	Aves	81.055	1.67e-151	98	No
9031	Gallus gallus	84310201	AC171010.3	Gallus gallus BAC clone CH261-161I5 from chromosome ul, complete sequence	Aves	78.913	0	67	No

## Sheet: TableS5
TableS5. Summary of the significant alignments of ORFs from RNA unmapped reads to the nr -database.
Species	Protein_ID	Title	Species group	Identity (%)	Mismatch	E-value
Acanthisitta chloris	XP_009078140.1	XP_009078140.1 PREDICTED: LOW QUALITY PROTEIN: kin of IRRE-like protein 1, partial [Acanthisitta chloris]	Aves	69	12	1.1e-17
Acinetobacter nosocomialis	OID33486.1	OID33486.1 hypothetical protein A7L09_18700 [Acinetobacter nosocomialis]	Other	50	40	2.8e-13
Acinetobacter nosocomialis	OID33486.1	OID33486.1 hypothetical protein A7L09_18700 [Acinetobacter nosocomialis]	Other	50	40	2.8e-13
Acinetobacter nosocomialis	OID33486.1	OID33486.1 hypothetical protein A7L09_18700 [Acinetobacter nosocomialis]	Other	50	40	5.3e-13
Acinetobacter nosocomialis	OID33486.1	OID33486.1 hypothetical protein A7L09_18700 [Acinetobacter nosocomialis]	Other	50	40	5.3e-13
Acinonyx jubatus	XP_014941472.1	XP_014941472.1 PREDICTED: transmembrane protein 145 [Acinonyx jubatus]	Mammalia	78.8	87	2.1e-193
Acinonyx jubatus	XP_014941472.1	XP_014941472.1 PREDICTED: transmembrane protein 145 [Acinonyx jubatus]	Mammalia	78.8	87	2.2e-193
Acinonyx jubatus	XP_014941472.1	XP_014941472.1 PREDICTED: transmembrane protein 145 [Acinonyx jubatus]	Mammalia	79	86	6.3e-193
Actinoplanes subtropicus	WP_084599322.1	WP_084599322.1 4Fe-4S dicluster domain-containing protein [Actinoplanes subtropicus]	Other	50.4	62	6.9e-19
Actinoplanes subtropicus	WP_084599322.1	WP_084599322.1 4Fe-4S dicluster domain-containing protein [Actinoplanes subtropicus]	Other	44.1	76	2.5e-14
Aeromonas dhakensis	OBR43053.1	OBR43053.1 hypothetical protein A9196_17425 [Aeromonas dhakensis]	Other	73	27	2e-32
Alligator mississippiensis	XP_019350382.1	XP_019350382.1 PREDICTED: neuralized-like protein 4, partial [Alligator mississippiensis]	Reptilia	75.4	182	0
Alligator mississippiensis	XP_019350382.1	XP_019350382.1 PREDICTED: neuralized-like protein 4, partial [Alligator mississippiensis]	Reptilia	73.7	220	0
Alligator mississippiensis	XP_019355602.1	XP_019355602.1 PREDICTED: ras/Rap GTPase-activating protein SynGAP isoform X2 [Alligator mississippiensis]	Reptilia	88.1	86	0
Alligator mississippiensis	XP_019355604.1	XP_019355604.1 PREDICTED: ras/Rap GTPase-activating protein SynGAP isoform X4 [Alligator mississippiensis]	Reptilia	85.6	84	0
Alligator mississippiensis	XP_019355601.1	XP_019355601.1 PREDICTED: ras/Rap GTPase-activating protein SynGAP isoform X1 [Alligator mississippiensis]	Reptilia	89.2	84	0
Alligator mississippiensis	XP_019355602.1	XP_019355602.1 PREDICTED: ras/Rap GTPase-activating protein SynGAP isoform X2 [Alligator mississippiensis]	Reptilia	96.1	23	0
Alligator mississippiensis	KYO29620.1	KYO29620.1 TFIIH basal transcription factor complex helicase XPD subunit [Alligator mississippiensis]	Reptilia	80.3	148	0
Alligator mississippiensis	KYO29620.1	KYO29620.1 TFIIH basal transcription factor complex helicase XPD subunit [Alligator mississippiensis]	Reptilia	80.3	148	0
Alligator mississippiensis	KYO29620.1	KYO29620.1 TFIIH basal transcription factor complex helicase XPD subunit [Alligator mississippiensis]	Reptilia	80.3	148	0
Alligator mississippiensis	KYO29620.1	KYO29620.1 TFIIH basal transcription factor complex helicase XPD subunit [Alligator mississippiensis]	Reptilia	80.3	148	0
Alligator mississippiensis	KYO38896.1	KYO38896.1 E3 ubiquitin-protein ligase HUWE1 [Alligator mississippiensis]	Reptilia	86.8	93	0
Alligator mississippiensis	KYO38896.1	KYO38896.1 E3 ubiquitin-protein ligase HUWE1 [Alligator mississippiensis]	Reptilia	87.2	94	0
Alligator mississippiensis	KYO38896.1	KYO38896.1 E3 ubiquitin-protein ligase HUWE1 [Alligator mississippiensis]	Reptilia	87.2	94	0
Alligator mississippiensis	KYO38896.1	KYO38896.1 E3 ubiquitin-protein ligase HUWE1 [Alligator mississippiensis]	Reptilia	87.2	85	0
Alligator mississippiensis	KYO38896.1	KYO38896.1 E3 ubiquitin-protein ligase HUWE1 [Alligator mississippiensis]	Reptilia	86.9	96	0
Alligator mississippiensis	KYO38896.1	KYO38896.1 E3 ubiquitin-protein ligase HUWE1 [Alligator mississippiensis]	Reptilia	86.3	76	0
Alligator mississippiensis	KYO38896.1	KYO38896.1 E3 ubiquitin-protein ligase HUWE1 [Alligator mississippiensis]	Reptilia	87.3	97	0
Alligator mississippiensis	KYO38896.1	KYO38896.1 E3 ubiquitin-protein ligase HUWE1 [Alligator mississippiensis]	Reptilia	86.8	85	0
Alligator mississippiensis	KYO38896.1	KYO38896.1 E3 ubiquitin-protein ligase HUWE1 [Alligator mississippiensis]	Reptilia	86.8	84	0
Alligator mississippiensis	KYO38896.1	KYO38896.1 E3 ubiquitin-protein ligase HUWE1 [Alligator mississippiensis]	Reptilia	87.1	86	0
Alligator mississippiensis	KYO38896.1	KYO38896.1 E3 ubiquitin-protein ligase HUWE1 [Alligator mississippiensis]	Reptilia	89.1	53	1.2e-246
Alligator mississippiensis	KYO40875.1	KYO40875.1 hypothetical protein Y1Q_0004213 [Alligator mississippiensis]	Reptilia	59	227	1.7e-223
Alligator mississippiensis	XP_019355602.1	XP_019355602.1 PREDICTED: ras/Rap GTPase-activating protein SynGAP isoform X2 [Alligator mississippiensis]	Reptilia	95.6	17	3.3e-221
Alligator mississippiensis	XP_019338337.1	XP_019338337.1 PREDICTED: multiple epidermal growth factor-like domains protein 8, partial [Alligator mississippiensis]	Reptilia	63.8	190	9.6e-221
Alligator mississippiensis	XP_019338337.1	XP_019338337.1 PREDICTED: multiple epidermal growth factor-like domains protein 8, partial [Alligator mississippiensis]	Reptilia	63.8	190	9.6e-221
Alligator mississippiensis	XP_019355602.1	XP_019355602.1 PREDICTED: ras/Rap GTPase-activating protein SynGAP isoform X2 [Alligator mississippiensis]	Reptilia	87.7	17	5.8e-216
Alligator mississippiensis	KYO43077.1	KYO43077.1 ATP-dependent RNA helicase DDX39A isoform A [Alligator mississippiensis]	Reptilia	91.4	1	4.6e-211
Alligator mississippiensis	KYO40875.1	KYO40875.1 hypothetical protein Y1Q_0004213 [Alligator mississippiensis]	Reptilia	59.2	210	1.3e-206
Alligator mississippiensis	KYO40875.1	KYO40875.1 hypothetical protein Y1Q_0004213 [Alligator mississippiensis]	Reptilia	58.5	215	1.5e-205
Alligator mississippiensis	XP_006271780.2	XP_006271780.2 PREDICTED: WD repeat-containing protein 46 [Alligator mississippiensis]	Reptilia	60.6	183	1.1e-162
Alligator mississippiensis	XP_006271780.2	XP_006271780.2 PREDICTED: WD repeat-containing protein 46 [Alligator mississippiensis]	Reptilia	60.6	183	1.2e-162
Alligator mississippiensis	KYO29620.1	KYO29620.1 TFIIH basal transcription factor complex helicase XPD subunit [Alligator mississippiensis]	Reptilia	75.3	89	7.9e-162
Alligator mississippiensis	KYO29620.1	KYO29620.1 TFIIH basal transcription factor complex helicase XPD subunit [Alligator mississippiensis]	Reptilia	75.3	89	7.9e-162
Alligator mississippiensis	KYO29620.1	KYO29620.1 TFIIH basal transcription factor complex helicase XPD subunit [Alligator mississippiensis]	Reptilia	75.3	89	7.9e-162
Alligator mississippiensis	KYO29620.1	KYO29620.1 TFIIH basal transcription factor complex helicase XPD subunit [Alligator mississippiensis]	Reptilia	75.3	89	7.9e-162
Alligator mississippiensis	KYO40875.1	KYO40875.1 hypothetical protein Y1Q_0004213 [Alligator mississippiensis]	Reptilia	58	172	5.5e-161
Alligator mississippiensis	XP_019353868.1	XP_019353868.1 PREDICTED: cadherin-related family member 5-like, partial [Alligator mississippiensis]	Reptilia	61.4	184	2.6e-160
Alligator mississippiensis	KYO25083.1	KYO25083.1 symplekin [Alligator mississippiensis]	Reptilia	92.7	19	2e-152
Alligator mississippiensis	KYO19887.1	KYO19887.1 general transcription factor IIH subunit 4 [Alligator mississippiensis]	Reptilia	80.7	55	5.3e-149
Alligator mississippiensis	KYO19887.1	KYO19887.1 general transcription factor IIH subunit 4 [Alligator mississippiensis]	Reptilia	80.4	55	6e-146
Alligator mississippiensis	KYO40875.1	KYO40875.1 hypothetical protein Y1Q_0004213 [Alligator mississippiensis]	Reptilia	58.1	155	3.9e-144
Alligator mississippiensis	KYO23499.1	KYO23499.1 splicing factor U2AF subunit [Alligator mississippiensis]	Reptilia	100	0	1.4e-143
Alligator mississippiensis	KYO40875.1	KYO40875.1 hypothetical protein Y1Q_0004213 [Alligator mississippiensis]	Reptilia	57.2	160	6.3e-143
Alligator mississippiensis	KYO29620.1	KYO29620.1 TFIIH basal transcription factor complex helicase XPD subunit [Alligator mississippiensis]	Reptilia	73.6	85	5.1e-141
Alligator mississippiensis	KYO29620.1	KYO29620.1 TFIIH basal transcription factor complex helicase XPD subunit [Alligator mississippiensis]	Reptilia	73.6	85	5.1e-141
Alligator mississippiensis	KYO19887.1	KYO19887.1 general transcription factor IIH subunit 4 [Alligator mississippiensis]	Reptilia	80.6	51	6.6e-139
Alligator mississippiensis	KYO27786.1	KYO27786.1 WD repeat-containing protein 74 [Alligator mississippiensis]	Reptilia	67.5	108	1.9e-137
Alligator mississippiensis	KYO27786.1	KYO27786.1 WD repeat-containing protein 74 [Alligator mississippiensis]	Reptilia	67.5	108	2.6e-137
Alligator mississippiensis	KYO27786.1	KYO27786.1 WD repeat-containing protein 74 [Alligator mississippiensis]	Reptilia	67.5	108	2.7e-137
Alligator mississippiensis	KYO27786.1	KYO27786.1 WD repeat-containing protein 74 [Alligator mississippiensis]	Reptilia	65	107	5.8e-129
Alligator mississippiensis	KYO27786.1	KYO27786.1 WD repeat-containing protein 74 [Alligator mississippiensis]	Reptilia	67.1	103	3.4e-128
Alligator mississippiensis	XP_019342814.1	XP_019342814.1 PREDICTED: THO complex subunit 6 homolog isoform X2 [Alligator mississippiensis]	Reptilia	66.3	109	2.6e-127
Alligator mississippiensis	XP_019342814.1	XP_019342814.1 PREDICTED: THO complex subunit 6 homolog isoform X2 [Alligator mississippiensis]	Reptilia	66.3	109	2.6e-127
Alligator mississippiensis	XP_019351735.1	XP_019351735.1 PREDICTED: serine/threonine-protein kinase TAO2-like, partial [Alligator mississippiensis]	Reptilia	71.9	84	3.5e-125
Alligator mississippiensis	XP_019351735.1	XP_019351735.1 PREDICTED: serine/threonine-protein kinase TAO2-like, partial [Alligator mississippiensis]	Reptilia	71.9	84	5.7e-125
Alligator mississippiensis	XP_019351735.1	XP_019351735.1 PREDICTED: serine/threonine-protein kinase TAO2-like, partial [Alligator mississippiensis]	Reptilia	71.9	84	5.8e-125
Alligator mississippiensis	XP_019351735.1	XP_019351735.1 PREDICTED: serine/threonine-protein kinase TAO2-like, partial [Alligator mississippiensis]	Reptilia	71.9	84	5.8e-125
Alligator mississippiensis	XP_019351735.1	XP_019351735.1 PREDICTED: serine/threonine-protein kinase TAO2-like, partial [Alligator mississippiensis]	Reptilia	71.9	84	5.9e-125
Alligator mississippiensis	KYO23499.1	KYO23499.1 splicing factor U2AF subunit [Alligator mississippiensis]	Reptilia	99.5	1	3.2e-113
Alligator mississippiensis	XP_006271780.2	XP_006271780.2 PREDICTED: WD repeat-containing protein 46 [Alligator mississippiensis]	Reptilia	62.2	118	9.1e-112
Alligator mississippiensis	XP_006271780.2	XP_006271780.2 PREDICTED: WD repeat-containing protein 46 [Alligator mississippiensis]	Reptilia	62.2	118	9.4e-112
Alligator mississippiensis	KYO37119.1	KYO37119.1 SH3 and multiple ankyrin repeat domains protein 1 isoform B [Alligator mississippiensis]	Reptilia	79.5	53	6.3e-109
Alligator mississippiensis	KYO40233.1	KYO40233.1 hypothetical protein Y1Q_0019438 [Alligator mississippiensis]	Reptilia	49.3	195	5.4e-106
Alligator mississippiensis	KYO48933.1	KYO48933.1 carnitine O-acetyltransferase [Alligator mississippiensis]	Reptilia	43.2	262	2.8e-103
Alligator mississippiensis	KYO48933.1	KYO48933.1 carnitine O-acetyltransferase [Alligator mississippiensis]	Reptilia	43.2	262	2.8e-103
Alligator mississippiensis	KYO48933.1	KYO48933.1 carnitine O-acetyltransferase [Alligator mississippiensis]	Reptilia	43.2	262	2.8e-103
Alligator mississippiensis	KYO48933.1	KYO48933.1 carnitine O-acetyltransferase [Alligator mississippiensis]	Reptilia	43.2	262	2.8e-103
Alligator mississippiensis	KYO48933.1	KYO48933.1 carnitine O-acetyltransferase [Alligator mississippiensis]	Reptilia	43.2	262	2.8e-103
Alligator mississippiensis	KYO48933.1	KYO48933.1 carnitine O-acetyltransferase [Alligator mississippiensis]	Reptilia	43.2	261	5.5e-103
Alligator mississippiensis	KYO30469.1	KYO30469.1 neuralized-like protein 4 [Alligator mississippiensis]	Reptilia	51.5	172	1e-100
Alligator mississippiensis	KYO30469.1	KYO30469.1 neuralized-like protein 4 [Alligator mississippiensis]	Reptilia	51.5	172	1e-100
Alligator mississippiensis	XP_019342916.1	XP_019342916.1 PREDICTED: RAS guanyl-releasing protein 2, partial [Alligator mississippiensis]	Reptilia	47.5	224	1.6e-100
Alligator mississippiensis	XP_014455665.2	XP_014455665.2 PREDICTED: RUS1 family protein C16orf58 homolog, partial [Alligator mississippiensis]	Reptilia	49.3	172	1e-97
Alligator mississippiensis	KYO19457.1	KYO19457.1 hypothetical protein Y1Q_0010414 [Alligator mississippiensis]	Reptilia	51.3	174	1.1e-95
Alligator mississippiensis	XP_014455665.2	XP_014455665.2 PREDICTED: RUS1 family protein C16orf58 homolog, partial [Alligator mississippiensis]	Reptilia	53.2	144	7.9e-87
Alligator mississippiensis	XP_006262389.1	XP_006262389.1 PREDICTED: phospholipid phosphatase-related protein type 2 [Alligator mississippiensis]	Reptilia	54.4	118	5.1e-79
Alligator mississippiensis	XP_006262389.1	XP_006262389.1 PREDICTED: phospholipid phosphatase-related protein type 2 [Alligator mississippiensis]	Reptilia	54.1	118	1.3e-78
Alligator mississippiensis	XP_006262389.1	XP_006262389.1 PREDICTED: phospholipid phosphatase-related protein type 2 [Alligator mississippiensis]	Reptilia	52.7	106	1e-76
Alligator mississippiensis	KYO28061.1	KYO28061.1 elongation factor 1-alpha 2 [Alligator mississippiensis]	Reptilia	100	0	4.3e-76
Alligator mississippiensis	XP_014455665.2	XP_014455665.2 PREDICTED: RUS1 family protein C16orf58 homolog, partial [Alligator mississippiensis]	Reptilia	52.9	121	3.1e-72
Alligator mississippiensis	XP_006262389.1	XP_006262389.1 PREDICTED: phospholipid phosphatase-related protein type 2 [Alligator mississippiensis]	Reptilia	56.3	97	6.3e-72
Alligator mississippiensis	KYO48933.1	KYO48933.1 carnitine O-acetyltransferase [Alligator mississippiensis]	Reptilia	44.9	167	1.6e-68
Alligator mississippiensis	KYO47312.1	KYO47312.1 serine protease 27 [Alligator mississippiensis]	Reptilia	44.9	137	2.3e-62
Alligator mississippiensis	KYO19114.1	KYO19114.1 helicase SKI2W [Alligator mississippiensis]	Reptilia	54.9	101	3.8e-61
Alligator mississippiensis	KYO38919.1	KYO38919.1 RAS guanyl-releasing protein 2 isoform B [Alligator mississippiensis]	Reptilia	43.4	131	5.9e-46
Alligator mississippiensis	KYO34443.1	KYO34443.1 protein FAM50A isoform B [Alligator mississippiensis]	Reptilia	94.9	5	1.9e-38
Alligator mississippiensis	XP_019349358.1	XP_019349358.1 PREDICTED: chromodomain-helicase-DNA-binding protein 3 isoform X2 [Alligator mississippiensis]	Reptilia	96.4	3	1.5e-37
Alligator mississippiensis	XP_006277802.1	XP_006277802.1 PREDICTED: delta(3,5)-Delta(2,4)-dienoyl-CoA isomerase, mitochondrial [Alligator mississippiensis]	Reptilia	59.7	46	3.6e-30
Alligator mississippiensis	XP_006277802.1	XP_006277802.1 PREDICTED: delta(3,5)-Delta(2,4)-dienoyl-CoA isomerase, mitochondrial [Alligator mississippiensis]	Reptilia	59.7	46	3.6e-30
Alligator mississippiensis	XP_006277802.1	XP_006277802.1 PREDICTED: delta(3,5)-Delta(2,4)-dienoyl-CoA isomerase, mitochondrial [Alligator mississippiensis]	Reptilia	59.7	46	3.6e-30
Alligator mississippiensis	KYO44366.1	KYO44366.1 hypothetical protein Y1Q_0012126 [Alligator mississippiensis]	Reptilia	96.2	2	1.3e-18
Alligator sinensis	XP_006015143.1	XP_006015143.1 PREDICTED: protein kinase C gamma type [Alligator sinensis]	Reptilia	85	98	0
Alligator sinensis	XP_006023433.1	XP_006023433.1 PREDICTED: dynamin-2 isoform X4 [Alligator sinensis]	Reptilia	84.9	62	2.9e-209
Alligator sinensis	XP_006023433.1	XP_006023433.1 PREDICTED: dynamin-2 isoform X4 [Alligator sinensis]	Reptilia	84.9	62	2.9e-209
Alligator sinensis	XP_006023433.1	XP_006023433.1 PREDICTED: dynamin-2 isoform X4 [Alligator sinensis]	Reptilia	84.9	62	2.9e-209
Alligator sinensis	XP_014382443.1	XP_014382443.1 PREDICTED: phosphoribosylformylglycinamidine synthase [Alligator sinensis]	Reptilia	68	157	8.4e-203
Alligator sinensis	XP_014382443.1	XP_014382443.1 PREDICTED: phosphoribosylformylglycinamidine synthase [Alligator sinensis]	Reptilia	67.1	145	1.1e-180
Alligator sinensis	XP_014382443.1	XP_014382443.1 PREDICTED: phosphoribosylformylglycinamidine synthase [Alligator sinensis]	Reptilia	67.1	145	1.1e-180
Alligator sinensis	XP_014382259.1	XP_014382259.1 PREDICTED: abhydrolase domain-containing protein 16A isoform X3 [Alligator sinensis]	Reptilia	67.2	122	2.1e-150
Alligator sinensis	XP_014382444.1	XP_014382444.1 PREDICTED: hydroperoxide isomerase ALOXE3 [Alligator sinensis]	Reptilia	53.5	209	1.1e-141
Alligator sinensis	XP_014382491.1	XP_014382491.1 PREDICTED: LOW QUALITY PROTEIN: multiple epidermal growth factor-like domains protein 8, partial [Alligator sinensis]	Reptilia	57.7	146	3.2e-133
Alligator sinensis	XP_014382778.1	XP_014382778.1 PREDICTED: histone-lysine N-methyltransferase SETD1A [Alligator sinensis]	Reptilia	83.5	44	2.4e-125
Alligator sinensis	XP_014382491.1	XP_014382491.1 PREDICTED: LOW QUALITY PROTEIN: multiple epidermal growth factor-like domains protein 8, partial [Alligator sinensis]	Reptilia	57.9	129	2.2e-116
Alligator sinensis	XP_014382491.1	XP_014382491.1 PREDICTED: LOW QUALITY PROTEIN: multiple epidermal growth factor-like domains protein 8, partial [Alligator sinensis]	Reptilia	57.9	129	2.2e-116
Alligator sinensis	XP_014381435.1	XP_014381435.1 PREDICTED: LOW QUALITY PROTEIN: histone-lysine N-methyltransferase 2B, partial [Alligator sinensis]	Reptilia	72.2	62	5.7e-90
Alligator sinensis	XP_014381435.1	XP_014381435.1 PREDICTED: LOW QUALITY PROTEIN: histone-lysine N-methyltransferase 2B, partial [Alligator sinensis]	Reptilia	70.6	62	2.2e-86
Alligator sinensis	XP_006036547.1	XP_006036547.1 PREDICTED: CD97 antigen [Alligator sinensis]	Reptilia	49.7	172	1.2e-85
Alligator sinensis	XP_006036547.1	XP_006036547.1 PREDICTED: CD97 antigen [Alligator sinensis]	Reptilia	40	172	1e-73
Alligator sinensis	XP_006015099.1	XP_006015099.1 PREDICTED: proline-rich protein 12, partial [Alligator sinensis]	Reptilia	89.8	14	2e-65
Alligator sinensis	XP_006029388.1	XP_006029388.1 PREDICTED: V-type proton ATPase subunit S1 [Alligator sinensis]	Reptilia	46.6	152	1.6e-59
Alligator sinensis	XP_014379485.1	XP_014379485.1 PREDICTED: WD repeat-containing protein 46 [Alligator sinensis]	Reptilia	63.2	67	3.6e-59
Alligator sinensis	XP_014379485.1	XP_014379485.1 PREDICTED: WD repeat-containing protein 46 [Alligator sinensis]	Reptilia	63.2	67	3.8e-59
Alligator sinensis	XP_006036547.1	XP_006036547.1 PREDICTED: CD97 antigen [Alligator sinensis]	Reptilia	45.4	116	9e-40
Alligator sinensis	XP_006037620.2	XP_006037620.2 PREDICTED: membrane-associated tyrosine- and threonine-specific cdc2-inhibitory kinase [Alligator sinensis]	Reptilia	42.9	64	9.8e-12
Alligator sinensis	XP_006037620.2	XP_006037620.2 PREDICTED: membrane-associated tyrosine- and threonine-specific cdc2-inhibitory kinase [Alligator sinensis]	Reptilia	42.9	64	1.2e-11
Alligator sinensis	XP_006037620.2	XP_006037620.2 PREDICTED: membrane-associated tyrosine- and threonine-specific cdc2-inhibitory kinase [Alligator sinensis]	Reptilia	42.9	64	1.2e-11
Alligator sinensis	XP_006037620.2	XP_006037620.2 PREDICTED: membrane-associated tyrosine- and threonine-specific cdc2-inhibitory kinase [Alligator sinensis]	Reptilia	42.9	64	1.2e-11
Alligator sinensis	XP_006037620.2	XP_006037620.2 PREDICTED: membrane-associated tyrosine- and threonine-specific cdc2-inhibitory kinase [Alligator sinensis]	Reptilia	42.9	64	1.2e-11
Alligator sinensis	XP_006037620.2	XP_006037620.2 PREDICTED: membrane-associated tyrosine- and threonine-specific cdc2-inhibitory kinase [Alligator sinensis]	Reptilia	42.9	64	1.2e-11
Alligator sinensis	XP_006037620.2	XP_006037620.2 PREDICTED: membrane-associated tyrosine- and threonine-specific cdc2-inhibitory kinase [Alligator sinensis]	Reptilia	42.9	64	1.2e-11
Alligator sinensis	XP_006037620.2	XP_006037620.2 PREDICTED: membrane-associated tyrosine- and threonine-specific cdc2-inhibitory kinase [Alligator sinensis]	Reptilia	42.9	64	1.2e-11
Alligator sinensis	XP_006037620.2	XP_006037620.2 PREDICTED: membrane-associated tyrosine- and threonine-specific cdc2-inhibitory kinase [Alligator sinensis]	Reptilia	42.9	64	1.2e-11
Alligator sinensis	XP_006037620.2	XP_006037620.2 PREDICTED: membrane-associated tyrosine- and threonine-specific cdc2-inhibitory kinase [Alligator sinensis]	Reptilia	42.9	64	1.3e-11
Alligator sinensis	XP_006037620.2	XP_006037620.2 PREDICTED: membrane-associated tyrosine- and threonine-specific cdc2-inhibitory kinase [Alligator sinensis]	Reptilia	42.9	64	1.3e-11
Alligator sinensis	XP_006037620.2	XP_006037620.2 PREDICTED: membrane-associated tyrosine- and threonine-specific cdc2-inhibitory kinase [Alligator sinensis]	Reptilia	42.9	64	1.3e-11
Alligator sinensis	XP_006037620.2	XP_006037620.2 PREDICTED: membrane-associated tyrosine- and threonine-specific cdc2-inhibitory kinase [Alligator sinensis]	Reptilia	42.9	64	1.3e-11
Alligator sinensis	XP_006037620.2	XP_006037620.2 PREDICTED: membrane-associated tyrosine- and threonine-specific cdc2-inhibitory kinase [Alligator sinensis]	Reptilia	42.9	64	1.3e-11
Amazona aestiva	KQK82474.1	KQK82474.1 hypothetical protein AAES_70228 [Amazona aestiva]	Aves	40.7	105	1.1e-29
Amazona aestiva	KQL59200.1	KQL59200.1 hypothetical protein AAES_23506 [Amazona aestiva]	Aves	94.8	3	1.1e-24
Amazona aestiva	KQL59200.1	KQL59200.1 hypothetical protein AAES_23506 [Amazona aestiva]	Aves	94.8	3	1.1e-24
Amazona aestiva	KQK73518.1	KQK73518.1 nuclear receptor-binding protein 2 [Amazona aestiva]	Aves	100	0	1.2e-16
Anas platyrhynchos	XP_012958948.1	XP_012958948.1 chromodomain-helicase-DNA-binding protein 3-like, partial [Anas platyrhynchos]	Aves	97.1	3	4e-47
Anas platyrhynchos	EOA93679.1	EOA93679.1 Hsp90 co-chaperone Cdc37 [Anas platyrhynchos]	Aves	92.9	6	4.2e-38
Anas platyrhynchos	EOB09002.1	EOB09002.1 hypothetical protein Anapl_06189 [Anas platyrhynchos]	Aves	57.4	50	4.9e-31
Anas platyrhynchos	EOA98626.1	EOA98626.1 Chromobox protein-like protein 1, partial [Anas platyrhynchos]	Aves	85.4	11	2.1e-22
Anas platyrhynchos	XP_012959183.2	XP_012959183.2 sorting nexin-27 [Anas platyrhynchos]	Aves	67.5	25	9e-18
Anas platyrhynchos	EOA93679.1	EOA93679.1 Hsp90 co-chaperone Cdc37 [Anas platyrhynchos]	Aves	91.5	4	1.2e-14
Anolis carolinensis	XP_008121631.1	XP_008121631.1 PREDICTED: 1-phosphatidylinositol 4,5-bisphosphate phosphodiesterase beta-3 isoform X1 [Anolis carolinensis]	Reptilia	70.8	114	4.7e-165
Anolis carolinensis	XP_008103899.1	XP_008103899.1 PREDICTED: complement factor B [Anolis carolinensis]	Reptilia	44.2	323	1.4e-145
Anolis carolinensis	XP_008103899.1	XP_008103899.1 PREDICTED: complement factor B [Anolis carolinensis]	Reptilia	43	248	1.6e-101
Anolis carolinensis	XP_008103899.1	XP_008103899.1 PREDICTED: complement factor B [Anolis carolinensis]	Reptilia	43	248	1.7e-101
Anolis carolinensis	XP_008103899.1	XP_008103899.1 PREDICTED: complement factor B [Anolis carolinensis]	Reptilia	44.2	209	5.5e-90
Anser cygnoides domesticus	XP_013038624.1	XP_013038624.1 PREDICTED: haloacid dehalogenase-like hydrolase domain-containing protein 2 isoform X1 [Anser cygnoides domesticus]	Aves	83.8	11	1.3e-38
Antrostomus carolinensis	XP_010166282.1	XP_010166282.1 PREDICTED: dynactin-associated protein, partial [Antrostomus carolinensis]	Aves	66.8	122	2.2e-151
Antrostomus carolinensis	XP_010166282.1	XP_010166282.1 PREDICTED: dynactin-associated protein, partial [Antrostomus carolinensis]	Aves	66	122	4.8e-146
Antrostomus carolinensis	XP_010166282.1	XP_010166282.1 PREDICTED: dynactin-associated protein, partial [Antrostomus carolinensis]	Aves	70.2	94	3.5e-135
Antrostomus carolinensis	XP_010166282.1	XP_010166282.1 PREDICTED: dynactin-associated protein, partial [Antrostomus carolinensis]	Aves	65.2	110	1e-126
Antrostomus carolinensis	XP_010166282.1	XP_010166282.1 PREDICTED: dynactin-associated protein, partial [Antrostomus carolinensis]	Aves	63.9	85	3.2e-90
Aotus nancymaae	XP_012316930.1	XP_012316930.1 transmembrane protein 145 isoform X1 [Aotus nancymaae]	Mammalia	73.2	103	1.6e-211
Apaloderma vittatum	XP_009864591.1	XP_009864591.1 PREDICTED: LOW QUALITY PROTEIN: E3 ubiquitin-protein ligase UBR4-like, partial [Apaloderma vittatum]	Aves	96.4	5	5.8e-85
Aptenodytes forsteri	XP_009278560.2	XP_009278560.2 PREDICTED: LOW QUALITY PROTEIN: cleft lip and palate transmembrane protein 1, partial [Aptenodytes forsteri]	Aves	88.6	34	4.6e-156
Aptenodytes forsteri	XP_009271502.1	XP_009271502.1 PREDICTED: E3 ubiquitin-protein ligase Mdm2 isoform X2 [Aptenodytes forsteri]	Aves	70.2	66	4.2e-76
Apteryx australis mantelli	XP_013813895.1	XP_013813895.1 PREDICTED: E3 ubiquitin-protein ligase HUWE1, partial [Apteryx australis mantelli]	Aves	91.2	36	0
Apteryx australis mantelli	XP_013813895.1	XP_013813895.1 PREDICTED: E3 ubiquitin-protein ligase HUWE1, partial [Apteryx australis mantelli]	Aves	91.9	30	0
Apteryx australis mantelli	XP_013813895.1	XP_013813895.1 PREDICTED: E3 ubiquitin-protein ligase HUWE1, partial [Apteryx australis mantelli]	Aves	91.7	42	0
Apteryx australis mantelli	XP_013813895.1	XP_013813895.1 PREDICTED: E3 ubiquitin-protein ligase HUWE1, partial [Apteryx australis mantelli]	Aves	92.5	36	0
Apteryx australis mantelli	XP_013798580.1	XP_013798580.1 PREDICTED: cleft lip and palate transmembrane protein 1 [Apteryx australis mantelli]	Aves	89.8	38	4.7e-199
Apteryx australis mantelli	XP_013815354.1	XP_013815354.1 PREDICTED: endogenous retrovirus group K member 18 Pol protein-like [Apteryx australis mantelli]	Aves	44.5	140	4.7e-62
Apteryx australis mantelli	XP_013815354.1	XP_013815354.1 PREDICTED: endogenous retrovirus group K member 18 Pol protein-like [Apteryx australis mantelli]	Aves	49.3	115	1.1e-54
Apteryx australis mantelli	XP_013815354.1	XP_013815354.1 PREDICTED: endogenous retrovirus group K member 18 Pol protein-like [Apteryx australis mantelli]	Aves	70.4	40	5.9e-51
Apteryx australis mantelli	XP_013797041.1	XP_013797041.1 PREDICTED: LOW QUALITY PROTEIN: syncytin-1 [Apteryx australis mantelli]	Aves	40.4	145	6.5e-48
Apteryx australis mantelli	XP_013807625.1	XP_013807625.1 PREDICTED: uncharacterized protein LOC106492366 [Apteryx australis mantelli]	Aves	71.7	30	2.4e-39
Aquila chrysaetos canadensis	XP_011599498.1	XP_011599498.1 PREDICTED: ras/Rap GTPase-activating protein SynGAP [Aquila chrysaetos canadensis]	Aves	96.8	20	0
Aquila chrysaetos canadensis	XP_011598141.1	XP_011598141.1 PREDICTED: cleft lip and palate transmembrane protein 1 [Aquila chrysaetos canadensis]	Aves	88.6	46	1.1e-248
Aquila chrysaetos canadensis	XP_011599595.1	XP_011599595.1 PREDICTED: E3 ubiquitin-protein ligase HUWE1 [Aquila chrysaetos canadensis]	Aves	92.6	32	3e-208
Aquila chrysaetos canadensis	XP_011598111.1	XP_011598111.1 PREDICTED: 2-oxoisovalerate dehydrogenase subunit alpha, mitochondrial [Aquila chrysaetos canadensis]	Aves	89.3	32	3.1e-171
Aquila chrysaetos canadensis	XP_011598180.1	XP_011598180.1 PREDICTED: serine/threonine-protein phosphatase 5 [Aquila chrysaetos canadensis]	Aves	89.4	34	2.5e-159
Aquila chrysaetos canadensis	XP_011596451.1	XP_011596451.1 PREDICTED: receptor tyrosine-protein kinase erbB-3 [Aquila chrysaetos canadensis]	Aves	87.3	37	3.2e-159
Aquila chrysaetos canadensis	XP_011599077.1	XP_011599077.1 PREDICTED: F-box/WD repeat-containing protein 9, partial [Aquila chrysaetos canadensis]	Aves	85	57	2.2e-154
Aquila chrysaetos canadensis	XP_011599077.1	XP_011599077.1 PREDICTED: F-box/WD repeat-containing protein 9, partial [Aquila chrysaetos canadensis]	Aves	85	57	2.2e-154
Aquila chrysaetos canadensis	XP_011599567.1	XP_011599567.1 PREDICTED: transcription initiation factor TFIID subunit 6 [Aquila chrysaetos canadensis]	Aves	91.2	27	2.4e-151
Aquila chrysaetos canadensis	XP_011599567.1	XP_011599567.1 PREDICTED: transcription initiation factor TFIID subunit 6 [Aquila chrysaetos canadensis]	Aves	91.2	27	4e-151
Aquila chrysaetos canadensis	XP_011599077.1	XP_011599077.1 PREDICTED: F-box/WD repeat-containing protein 9, partial [Aquila chrysaetos canadensis]	Aves	84	57	1.8e-141
Aquila chrysaetos canadensis	XP_011599077.1	XP_011599077.1 PREDICTED: F-box/WD repeat-containing protein 9, partial [Aquila chrysaetos canadensis]	Aves	84	57	1.8e-141
Aquila chrysaetos canadensis	XP_011598180.1	XP_011598180.1 PREDICTED: serine/threonine-protein phosphatase 5 [Aquila chrysaetos canadensis]	Aves	95	11	1.4e-114
Aquila chrysaetos canadensis	XP_011599390.1	XP_011599390.1 PREDICTED: valine--tRNA ligase, mitochondrial, partial [Aquila chrysaetos canadensis]	Aves	77.2	48	1.4e-99
Aquila chrysaetos canadensis	XP_011599077.1	XP_011599077.1 PREDICTED: F-box/WD repeat-containing protein 9, partial [Aquila chrysaetos canadensis]	Aves	80.2	37	8.2e-85
Aquila chrysaetos canadensis	XP_011599077.1	XP_011599077.1 PREDICTED: F-box/WD repeat-containing protein 9, partial [Aquila chrysaetos canadensis]	Aves	80.2	37	8.2e-85
Aquila chrysaetos canadensis	XP_011599077.1	XP_011599077.1 PREDICTED: F-box/WD repeat-containing protein 9, partial [Aquila chrysaetos canadensis]	Aves	80.2	37	9.5e-85
Aquila chrysaetos canadensis	XP_011595591.1	XP_011595591.1 PREDICTED: kin of IRRE-like protein 1 [Aquila chrysaetos canadensis]	Aves	90.6	16	1.3e-82
Aquila chrysaetos canadensis	XP_011599529.1	XP_011599529.1 PREDICTED: cohesin subunit SA-3 [Aquila chrysaetos canadensis]	Aves	45	186	2.9e-79
Aquila chrysaetos canadensis	XP_011599529.1	XP_011599529.1 PREDICTED: cohesin subunit SA-3 [Aquila chrysaetos canadensis]	Aves	49.1	153	2.7e-77
Aquila chrysaetos canadensis	XP_011599529.1	XP_011599529.1 PREDICTED: cohesin subunit SA-3 [Aquila chrysaetos canadensis]	Aves	49.1	153	2.7e-77
Aquila chrysaetos canadensis	XP_011599529.1	XP_011599529.1 PREDICTED: cohesin subunit SA-3 [Aquila chrysaetos canadensis]	Aves	49.1	153	2.7e-77
Aquila chrysaetos canadensis	XP_011599529.1	XP_011599529.1 PREDICTED: cohesin subunit SA-3 [Aquila chrysaetos canadensis]	Aves	42.8	153	1.1e-71
Aquila chrysaetos canadensis	XP_011599529.1	XP_011599529.1 PREDICTED: cohesin subunit SA-3 [Aquila chrysaetos canadensis]	Aves	42.8	153	1.1e-71
Aquila chrysaetos canadensis	XP_011599529.1	XP_011599529.1 PREDICTED: cohesin subunit SA-3 [Aquila chrysaetos canadensis]	Aves	42.8	153	1.1e-71
Aquila chrysaetos canadensis	XP_011599529.1	XP_011599529.1 PREDICTED: cohesin subunit SA-3 [Aquila chrysaetos canadensis]	Aves	48.5	146	5.1e-71
Aquila chrysaetos canadensis	XP_011596343.1	XP_011596343.1 PREDICTED: microspherule protein 1 isoform X2 [Aquila chrysaetos canadensis]	Aves	36.3	25	1.3e-61
Aquila chrysaetos canadensis	XP_011599381.1	XP_011599381.1 PREDICTED: guanine nucleotide-binding protein-like 1 [Aquila chrysaetos canadensis]	Aves	51.4	79	2.5e-60
Aquila chrysaetos canadensis	XP_011599381.1	XP_011599381.1 PREDICTED: guanine nucleotide-binding protein-like 1 [Aquila chrysaetos canadensis]	Aves	50.2	79	2.2e-59
Aquila chrysaetos canadensis	XP_011599381.1	XP_011599381.1 PREDICTED: guanine nucleotide-binding protein-like 1 [Aquila chrysaetos canadensis]	Aves	49.5	79	6.4e-59
Aquila chrysaetos canadensis	XP_011599610.1	XP_011599610.1 PREDICTED: LOW QUALITY PROTEIN: uncharacterized protein LOC105415387 [Aquila chrysaetos canadensis]	Aves	73.4	41	6.9e-57
Aquila chrysaetos canadensis	XP_011599610.1	XP_011599610.1 PREDICTED: LOW QUALITY PROTEIN: uncharacterized protein LOC105415387 [Aquila chrysaetos canadensis]	Aves	73.4	41	6.9e-57
Aquila chrysaetos canadensis	XP_011599608.1	XP_011599608.1 PREDICTED: splicing factor 3B subunit 2 [Aquila chrysaetos canadensis]	Aves	71.8	54	7.2e-56
Aquila chrysaetos canadensis	XP_011597459.1	XP_011597459.1 PREDICTED: delta(3,5)-Delta(2,4)-dienoyl-CoA isomerase, mitochondrial [Aquila chrysaetos canadensis]	Aves	66.7	53	7.2e-56
Aquila chrysaetos canadensis	XP_011599610.1	XP_011599610.1 PREDICTED: LOW QUALITY PROTEIN: uncharacterized protein LOC105415387 [Aquila chrysaetos canadensis]	Aves	72.3	42	1.1e-54
Aquila chrysaetos canadensis	XP_011599610.1	XP_011599610.1 PREDICTED: LOW QUALITY PROTEIN: uncharacterized protein LOC105415387 [Aquila chrysaetos canadensis]	Aves	73.3	39	3.1e-53
Aquila chrysaetos canadensis	XP_011599610.1	XP_011599610.1 PREDICTED: LOW QUALITY PROTEIN: uncharacterized protein LOC105415387 [Aquila chrysaetos canadensis]	Aves	73.5	38	9.9e-52
Aquila chrysaetos canadensis	XP_011599610.1	XP_011599610.1 PREDICTED: LOW QUALITY PROTEIN: uncharacterized protein LOC105415387 [Aquila chrysaetos canadensis]	Aves	73.1	38	4.9e-51
Aquila chrysaetos canadensis	XP_011599608.1	XP_011599608.1 PREDICTED: splicing factor 3B subunit 2 [Aquila chrysaetos canadensis]	Aves	70	54	2.6e-50
Aquila chrysaetos canadensis	XP_011598206.1	XP_011598206.1 PREDICTED: relA-associated inhibitor [Aquila chrysaetos canadensis]	Aves	46.8	120	1.6e-44
Aquila chrysaetos canadensis	XP_011598206.1	XP_011598206.1 PREDICTED: relA-associated inhibitor [Aquila chrysaetos canadensis]	Aves	46.8	120	1.6e-44
Aquila chrysaetos canadensis	XP_011599610.1	XP_011599610.1 PREDICTED: LOW QUALITY PROTEIN: uncharacterized protein LOC105415387 [Aquila chrysaetos canadensis]	Aves	71.3	31	1.9e-36
Aquila chrysaetos canadensis	XP_011599959.1	XP_011599959.1 PREDICTED: latent-transforming growth factor beta-binding protein 3-like, partial [Aquila chrysaetos canadensis]	Aves	86.5	10	9e-31
Aquila chrysaetos canadensis	XP_011593904.1	XP_011593904.1 PREDICTED: syncytin-2-like isoform X1 [Aquila chrysaetos canadensis]	Aves	50.4	59	2.8e-20
Aquila chrysaetos canadensis	XP_011593904.1	XP_011593904.1 PREDICTED: syncytin-2-like isoform X1 [Aquila chrysaetos canadensis]	Aves	45.5	54	5.2e-20
Aquila chrysaetos canadensis	XP_011593904.1	XP_011593904.1 PREDICTED: syncytin-2-like isoform X1 [Aquila chrysaetos canadensis]	Aves	51.8	55	7.8e-20
Aquila chrysaetos canadensis	XP_011593904.1	XP_011593904.1 PREDICTED: syncytin-2-like isoform X1 [Aquila chrysaetos canadensis]	Aves	49.5	47	1.8e-15
Aquila chrysaetos canadensis	XP_011593904.1	XP_011593904.1 PREDICTED: syncytin-2-like isoform X1 [Aquila chrysaetos canadensis]	Aves	50	50	1.2e-13
Arabidopsis	CAB78016.1	CAB78016.1 Arabidopsis thaliana flavin-type blue-light photoreceptor (SW:Q43125) (Pfam: PF00875, Score=765.2, E=2.6e-226, N=1)	Plantae	100	0	0
Arabidopsis	5E1J_A	5E1J_A Chain A, Structure of voltage-gated two-pore channel TPC1 from Arabidopsis thaliana	Plantae	100	0	0
Arabidopsis	4PUT_A	4PUT_A Chain A, Crystal Structure Of The Arabidopsis Thaliana Top2 Oligopeptidase	Plantae	100	0	0
Arabidopsis	5E1J_A	5E1J_A Chain A, Structure of voltage-gated two-pore channel TPC1 from Arabidopsis thaliana	Plantae	100	0	4.9e-307
Arabidopsis	pir||T05433	pir||T05433 hypothetical protein F28A23.210 - Arabidopsis thaliana	Plantae	96.7	4	6.5e-306
Arabidopsis	pir||T05433	pir||T05433 hypothetical protein F28A23.210 - Arabidopsis thaliana	Plantae	96.7	4	6.5e-306
Arabidopsis	5DQQ_A	5DQQ_A Chain A, Structure, Inhibition And Regulation Of Two-pore Channel Tpc1 From Arabidopsis Thaliana	Plantae	100	0	7.6e-264
Arabidopsis	pir||E71401	pir||E71401 probable selenium-binding protein - Arabidopsis thaliana	Plantae	99.3	0	1e-247
Arabidopsis	4N7R_A	4N7R_A Chain A, Crystal Structure Of Arabidopsis Glutamyl-trna Reductase In Complex With Its Binding Protein	Plantae	100	0	4.9e-240
Arabidopsis	2C59_A	2C59_A Chain A, Gdp-mannose-3', 5' -epimerase (arabidopsis Thaliana), With Gdp-alpha- D-mannose And Gdp-beta-l-galactose Bound In The Active Site.	Plantae	100	0	9.5e-224
Arabidopsis	4D9S_A	4D9S_A Chain A, Crystal Structure Of Arabidopsis Thaliana Uvr8 (Uv Resistance Locus 8)	Plantae	100	0	2.5e-221
Arabidopsis	2CDQ_A	2CDQ_A Chain A, Crystal Structure Of Arabidopsis Thaliana Aspartate Kinase Complexed With Lysine And S-Adenosylmethionine	Plantae	100	0	1.4e-217
Arabidopsis	pir||T02294	pir||T02294 hypothetical protein T13D8.31 - Arabidopsis thaliana	Plantae	100	0	6e-176
Arabidopsis	4HHR_A	4HHR_A Chain A, Crystal Structure Of Fatty Acid Alpha-dioxygenase (arabidopsis Thaliana)	Plantae	100	0	2.3e-175
Arabidopsis	5CPQ_A	5CPQ_A Chain A, Disproportionating Enzyme 1 From Arabidopsis - Apo Form	Plantae	100	0	5.6e-168
Arabidopsis	5CPQ_A	5CPQ_A Chain A, Disproportionating Enzyme 1 From Arabidopsis - Apo Form	Plantae	100	0	5.6e-168
Arabidopsis	5FT9_A	5FT9_A Chain A, Arabidopsis Thaliana Nuclear Protein-only Rnase P 2 (prorp2)	Plantae	98.9	3	5.2e-166
Arabidopsis	pir||T10541	pir||T10541 cyclic nucleotide gated channel homolog F3I3.30 - Arabidopsis thaliana	Plantae	97.9	6	2.7e-154
Arabidopsis	pir||T10541	pir||T10541 cyclic nucleotide gated channel homolog F3I3.30 - Arabidopsis thaliana	Plantae	98.9	3	1.6e-151
Arabidopsis	5HK8_A	5HK8_A Chain A, Crystal Strucutre Of A Methylesterase Protein Mes16 From Arabidopsis	Plantae	100	0	2.2e-150
Arabidopsis	pir||T05433	pir||T05433 hypothetical protein F28A23.210 - Arabidopsis thaliana	Plantae	97.8	4	5.4e-150
Arabidopsis	pir||T08859	pir||T08859 hypothetical protein A_TM017A05.4 - Arabidopsis thaliana	Plantae	100	0	2.9e-145
Arabidopsis	pir||T08859	pir||T08859 hypothetical protein A_TM017A05.4 - Arabidopsis thaliana	Plantae	100	0	2.9e-145
Arabidopsis	4OBT_A	4OBT_A Chain A, Crystal Structure Of Arabidopsis Thaliana Cytosolic Triose Phosphate Isomerase	Plantae	100	0	3.7e-139
Arabidopsis	1XMB_A	1XMB_A Chain A, X-ray Structure Of Iaa-aminoacid Hydrolase From Arabidopsis Thaliana Gene At5g56660	Plantae	98.1	5	1.6e-137
Arabidopsis	3VX8_B	3VX8_B Chain B, Crystal Structure Of Arabidopsis Thaliana Atg7ntd-Atg3 Complex	Plantae	100	0	1.9e-132
Arabidopsis	pir||T02294	pir||T02294 hypothetical protein T13D8.31 - Arabidopsis thaliana	Plantae	100	0	3.8e-130
Arabidopsis	1W0I_A	1W0I_A Chain A, Arabidopsis Thaliana Mitochondrial Kas	Plantae	100	0	6.7e-130
Arabidopsis	1W0I_A	1W0I_A Chain A, Arabidopsis Thaliana Mitochondrial Kas	Plantae	100	0	6.7e-130
Arabidopsis	1W0I_A	1W0I_A Chain A, Arabidopsis Thaliana Mitochondrial Kas	Plantae	100	0	6.7e-130
Arabidopsis	1W0I_A	1W0I_A Chain A, Arabidopsis Thaliana Mitochondrial Kas	Plantae	100	0	6.7e-130
Arabidopsis	4D9S_A	4D9S_A Chain A, Crystal Structure Of Arabidopsis Thaliana Uvr8 (Uv Resistance Locus 8)	Plantae	100	0	8.4e-127
Arabidopsis	2C5E_A	2C5E_A Chain A, Gdp-Mannose-3', 5' -Epimerase (Arabidopsis Thaliana), K217a, With Gdp-Alpha-D-Mannose Bound In The Active Site.	Plantae	100	0	1.8e-124
Arabidopsis	4HTG_A	4HTG_A Chain A, Porphobilinogen Deaminase From Arabidopsis Thaliana	Plantae	100	0	4e-124
Arabidopsis	4HTG_A	4HTG_A Chain A, Porphobilinogen Deaminase From Arabidopsis Thaliana	Plantae	100	0	4e-124
Arabidopsis	2CDQ_A	2CDQ_A Chain A, Crystal Structure Of Arabidopsis Thaliana Aspartate Kinase Complexed With Lysine And S-Adenosylmethionine	Plantae	100	0	1.5e-113
Arabidopsis	4NT2_A	4NT2_A Chain A, Crystal structure of Arabidopsis ACD11 (accelerated-cell-death 11) complexed with lyso-sphingomyelin (d18:1) at 2.4 Angstrom resolution	Plantae	100	0	1.3e-110
Arabidopsis	4NT2_A	4NT2_A Chain A, Crystal structure of Arabidopsis ACD11 (accelerated-cell-death 11) complexed with lyso-sphingomyelin (d18:1) at 2.4 Angstrom resolution	Plantae	100	0	1.3e-110
Arabidopsis	2CDQ_A	2CDQ_A Chain A, Crystal Structure Of Arabidopsis Thaliana Aspartate Kinase Complexed With Lysine And S-Adenosylmethionine	Plantae	100	0	2.6e-109
Arabidopsis	pir||T04533	pir||T04533 hypothetical protein F28J12.30 - Arabidopsis thaliana	Plantae	99.5	1	9.2e-108
Arabidopsis	pir||T04533	pir||T04533 hypothetical protein F28J12.30 - Arabidopsis thaliana	Plantae	99.5	1	9.2e-108
Arabidopsis	pir||T02294	pir||T02294 hypothetical protein T13D8.31 - Arabidopsis thaliana	Plantae	93.5	10	1.1e-107
Arabidopsis	1XFI_A	1XFI_A Chain A, X-ray Structure Of Gene Product From Arabidopsis Thaliana At2g17340	Plantae	100	0	6.6e-101
Arabidopsis	1FSI_A	1FSI_A Chain A, Crystal Structure Of Cyclic Nucleotide Phosphodiesterase Of Appr>p From Arabidopsis Thaliana	Plantae	100	0	2.7e-99
Arabidopsis	1XM8_A	1XM8_A Chain A, X-ray Structure Of Glyoxalase Ii From Arabidopsis Thaliana Gene At2g31350	Plantae	100	0	1.2e-96
Arabidopsis	5FT9_A	5FT9_A Chain A, Arabidopsis Thaliana Nuclear Protein-only Rnase P 2 (prorp2)	Plantae	100	0	6.3e-92
Arabidopsis	pir||T49114	pir||T49114 hypothetical protein AT4g22070 - Arabidopsis thaliana	Plantae	99.6	1	1.5e-86
Arabidopsis	5FT9_A	5FT9_A Chain A, Arabidopsis Thaliana Nuclear Protein-only Rnase P 2 (prorp2)	Plantae	100	0	1.2e-85
Arabidopsis	4X57_A	4X57_A Chain A, Structure Of An Arabidopsis E2 / Membrane-anchored Ubiquitin-fold Protein Complex	Plantae	100	0	3.2e-82
Arabidopsis	pir||T10635	pir||T10635 3-hydroxyisobutyrate dehydrogenase homolog T13K14.90 - Arabidopsis thaliana	Plantae	100	0	1.6e-79
Arabidopsis	1WKO_A	1WKO_A Chain A, Terminal Flower 1 (Tfl1) From Arabidopsis Thaliana	Plantae	100	0	1.5e-76
Arabidopsis	2C54_A	2C54_A Chain A, Gdp-Mannose-3', 5' -Epimerase (Arabidopsis Thaliana), K178r, With Gdp-Beta-L-Gulose And Gdp-4-Keto-Beta-L-Gulose Bound In Active Site.	Plantae	100	0	3.3e-76
Arabidopsis	pir||E71437	pir||E71437 probable resistance gene - Arabidopsis thaliana	Plantae	92	9	5.5e-76
Arabidopsis	pir||T51428	pir||T51428 hypothetical protein T9L3_130 - Arabidopsis thaliana	Plantae	99.3	1	2.3e-75
Arabidopsis	2C5E_A	2C5E_A Chain A, Gdp-Mannose-3', 5' -Epimerase (Arabidopsis Thaliana), K217a, With Gdp-Alpha-D-Mannose Bound In The Active Site.	Plantae	100	0	8.7e-75
Arabidopsis	pir||T04253	pir||T04253 peroxidase homolog F20B18.90 - Arabidopsis thaliana	Plantae	100	0	7.7e-73
Arabidopsis	pir||T04253	pir||T04253 peroxidase homolog F20B18.90 - Arabidopsis thaliana	Plantae	100	0	7.7e-73
Arabidopsis	5CPQ_A	5CPQ_A Chain A, Disproportionating Enzyme 1 From Arabidopsis - Apo Form	Plantae	100	0	9.5e-73
Arabidopsis	5CPQ_A	5CPQ_A Chain A, Disproportionating Enzyme 1 From Arabidopsis - Apo Form	Plantae	100	0	9.5e-73
Arabidopsis	5CPQ_A	5CPQ_A Chain A, Disproportionating Enzyme 1 From Arabidopsis - Apo Form	Plantae	100	0	9.5e-73
Arabidopsis	4HHR_A	4HHR_A Chain A, Crystal Structure Of Fatty Acid Alpha-dioxygenase (arabidopsis Thaliana)	Plantae	100	0	1.3e-72
Arabidopsis	1ZU2_A	1ZU2_A Chain A, Solution Nmr Structure Of The Plant Tom20 Mitochondrial Import Receptor From Arabidopsis Thaliana	Plantae	100	0	1.7e-68
Arabidopsis	5HK8_A	5HK8_A Chain A, Crystal Strucutre Of A Methylesterase Protein Mes16 From Arabidopsis	Plantae	98.5	2	1.9e-67
Arabidopsis	1W0I_A	1W0I_A Chain A, Arabidopsis Thaliana Mitochondrial Kas	Plantae	100	0	5.6e-62
Arabidopsis	1W0I_A	1W0I_A Chain A, Arabidopsis Thaliana Mitochondrial Kas	Plantae	100	0	5.6e-62
Arabidopsis	1VK5_A	1VK5_A Chain A, X-ray Structure Of Gene Product From Arabidopsis Thaliana At3g22680	Plantae	100	0	1.1e-61
Arabidopsis	pir||T02003	pir||T02003 probable DNA-binding protein T15B16.12 - Arabidopsis thaliana	Plantae	100	0	1.7e-61
Arabidopsis	1XM8_A	1XM8_A Chain A, X-ray Structure Of Glyoxalase Ii From Arabidopsis Thaliana Gene At2g31350	Plantae	100	0	2.6e-61
Arabidopsis	4X57_B	4X57_B Chain B, Structure Of An Arabidopsis E2 / Membrane-anchored Ubiquitin-fold Protein Complex	Plantae	100	0	2.1e-60
Arabidopsis	4X57_B	4X57_B Chain B, Structure Of An Arabidopsis E2 / Membrane-anchored Ubiquitin-fold Protein Complex	Plantae	100	0	2.1e-60
Arabidopsis	1FSI_A	1FSI_A Chain A, Crystal Structure Of Cyclic Nucleotide Phosphodiesterase Of Appr>p From Arabidopsis Thaliana	Plantae	100	0	7.5e-59
Arabidopsis	1XFL_A	1XFL_A Chain A, Solution Structure Of Thioredoxin H1 From Arabidopsis Thaliana	Plantae	100	0	1.5e-58
Arabidopsis	1W0I_A	1W0I_A Chain A, Arabidopsis Thaliana Mitochondrial Kas	Plantae	100	0	6.7e-58
Arabidopsis	pir||T47937	pir||T47937 hypothetical protein F2A19.50 - Arabidopsis thaliana	Plantae	100	0	5e-57
Arabidopsis	5HK8_A	5HK8_A Chain A, Crystal Strucutre Of A Methylesterase Protein Mes16 From Arabidopsis	Plantae	100	0	1.1e-55
Arabidopsis	1Q53_A	1Q53_A Chain A, Solution Structure Of Hypothetical Arabidopsis Thaliana Protein At3g17210. Center For Eukaryotic Structural Genomics Target 13081	Plantae	100	0	5.5e-55
Arabidopsis	pir||T05090	pir||T05090 hypothetical protein F28M20.10 - Arabidopsis thaliana	Plantae	100	0	1.2e-51
Arabidopsis	pir||T10635	pir||T10635 3-hydroxyisobutyrate dehydrogenase homolog T13K14.90 - Arabidopsis thaliana	Plantae	100	0	1.3e-50
Arabidopsis	pir||T10635	pir||T10635 3-hydroxyisobutyrate dehydrogenase homolog T13K14.90 - Arabidopsis thaliana	Plantae	100	0	1.3e-50
Arabidopsis	5DQQ_A	5DQQ_A Chain A, Structure, Inhibition And Regulation Of Two-pore Channel Tpc1 From Arabidopsis Thaliana	Plantae	100	0	1.5e-50
Arabidopsis	pir||T10635	pir||T10635 3-hydroxyisobutyrate dehydrogenase homolog T13K14.90 - Arabidopsis thaliana	Plantae	100	0	2e-50
Arabidopsis	pir||T04253	pir||T04253 peroxidase homolog F20B18.90 - Arabidopsis thaliana	Plantae	100	0	6.8e-50
Arabidopsis	1J03_A	1J03_A Chain A, Solution Structure Of A Putative Steroid-Binding Protein From Arabidopsis	Plantae	100	0	6e-49
Arabidopsis	pir||T51428	pir||T51428 hypothetical protein T9L3_130 - Arabidopsis thaliana	Plantae	98.9	1	3.7e-46
Arabidopsis	2A3L_A	2A3L_A Chain A, X-ray Structure Of Adenosine 5'-monophosphate Deaminase From Arabidopsis Thaliana In Complex With Coformycin 5'-phosphate	Plantae	91.3	8	1.2e-42
Arabidopsis	2A3L_A	2A3L_A Chain A, X-ray Structure Of Adenosine 5'-monophosphate Deaminase From Arabidopsis Thaliana In Complex With Coformycin 5'-phosphate	Plantae	91.3	8	1.2e-42
Arabidopsis	5E1J_A	5E1J_A Chain A, Structure of voltage-gated two-pore channel TPC1 from Arabidopsis thaliana	Plantae	100	0	3.8e-41
Arabidopsis	1ZU2_A	1ZU2_A Chain A, Solution Nmr Structure Of The Plant Tom20 Mitochondrial Import Receptor From Arabidopsis Thaliana	Plantae	100	0	3.5e-34
Arabidopsis	pir||S65812	pir||S65812 RNA-directed DNA polymerase (EC 2.7.7.49) (clone DW15) - Arabidopsis thaliana retrotransposon Ta11-1	Plantae	52	59	3.4e-29
Arabidopsis arenosa	ACK44499.1	ACK44499.1 AT5G09920-like protein [Arabidopsis arenosa]	Plantae	91.2	8	1e-40
Arabidopsis halleri	AFJ66177.1	AFJ66177.1 hypothetical protein 11M19.22 [Arabidopsis halleri]	Plantae	98.7	2	5.1e-78
Arabidopsis halleri	AFJ66177.1	AFJ66177.1 hypothetical protein 11M19.22 [Arabidopsis halleri]	Plantae	96	5	3.4e-60
Arabidopsis halleri	AFJ66187.1	AFJ66187.1 hypothetical protein 11M19.7 [Arabidopsis halleri]	Plantae	98.4	1	1.9e-23
Arabidopsis halleri	AET79031.1	AET79031.1 At3g62890-like protein, partial [Arabidopsis halleri]	Plantae	91.6	9	3.5e-22
Arabidopsis halleri subsp. gemmifera	AAY29145.1	AAY29145.1 actin 8, partial [Arabidopsis halleri subsp. gemmifera]	Plantae	99.2	1	7.3e-61
Arabidopsis halleri subsp. halleri	CAE30484.1	CAE30484.1 low affinity calcium transporter CAX2, partial [Arabidopsis halleri subsp. halleri]	Plantae	100	0	8.8e-153
Arabidopsis halleri subsp. halleri	CAE30484.1	CAE30484.1 low affinity calcium transporter CAX2, partial [Arabidopsis halleri subsp. halleri]	Plantae	100	0	2.2e-47
Arabidopsis kamchatica	BAT23040.2	BAT23040.2 NADH dehydrogenase subunit F, partial (chloroplast) [Arabidopsis kamchatica]	Plantae	100	0	3e-150
Arabidopsis lyrata	XP_020875913.1	XP_020875913.1 cellulose synthase A catalytic subunit 3 [UDP-forming] [Arabidopsis lyrata subsp. lyrata]	Plantae	99.4	2	1.6e-182
Arabidopsis lyrata subsp. lyrata	XP_020888781.1	XP_020888781.1 uncharacterized protein LOC110230385 [Arabidopsis lyrata subsp. lyrata]	Plantae	96.2	30	0
Arabidopsis lyrata subsp. lyrata	XP_020884105.1	XP_020884105.1 probable pre-mRNA-splicing factor ATP-dependent RNA helicase DEAH3 isoform X2 [Arabidopsis lyrata subsp. lyrata]	Plantae	98.1	11	0
Arabidopsis lyrata subsp. lyrata	XP_002884941.1	XP_002884941.1 ABC transporter C family member 3 [Arabidopsis lyrata subsp. lyrata]	Plantae	96.3	25	0
Arabidopsis lyrata subsp. lyrata	XP_002884941.1	XP_002884941.1 ABC transporter C family member 3 [Arabidopsis lyrata subsp. lyrata]	Plantae	96.3	25	0
Arabidopsis lyrata subsp. lyrata	XP_002884941.1	XP_002884941.1 ABC transporter C family member 3 [Arabidopsis lyrata subsp. lyrata]	Plantae	96.3	25	0
Arabidopsis lyrata subsp. lyrata	XP_002884941.1	XP_002884941.1 ABC transporter C family member 3 [Arabidopsis lyrata subsp. lyrata]	Plantae	96.3	25	0
Arabidopsis lyrata subsp. lyrata	XP_002875206.1	XP_002875206.1 probable methyltransferase PMT5 [Arabidopsis lyrata subsp. lyrata]	Plantae	97.9	13	0
Arabidopsis lyrata subsp. lyrata	XP_020884281.1	XP_020884281.1 uncharacterized protein LOC9316759 [Arabidopsis lyrata subsp. lyrata]	Plantae	82.6	110	0
Arabidopsis lyrata subsp. lyrata	XP_020888040.1	XP_020888040.1 serine/threonine-protein phosphatase 4 regulatory subunit 3 isoform X1 [Arabidopsis lyrata subsp. lyrata]	Plantae	98.2	12	0
Arabidopsis lyrata subsp. lyrata	XP_020888040.1	XP_020888040.1 serine/threonine-protein phosphatase 4 regulatory subunit 3 isoform X1 [Arabidopsis lyrata subsp. lyrata]	Plantae	97	26	0
Arabidopsis lyrata subsp. lyrata	YP_009357259.1	YP_009357259.1 RNA polymerase beta subunit (chloroplast) [Arabidopsis lyrata subsp. lyrata]	Plantae	100	0	0
Arabidopsis lyrata subsp. lyrata	XP_002864909.2	XP_002864909.2 uncharacterized protein At1g04910 [Arabidopsis lyrata subsp. lyrata]	Plantae	97.1	15	4.1e-308
Arabidopsis lyrata subsp. lyrata	XP_020867057.1	XP_020867057.1 probable serine/threonine-protein kinase WNK4 [Arabidopsis lyrata subsp. lyrata]	Plantae	91.2	25	5.4e-306
Arabidopsis lyrata subsp. lyrata	XP_002864909.2	XP_002864909.2 uncharacterized protein At1g04910 [Arabidopsis lyrata subsp. lyrata]	Plantae	96.9	15	1.5e-280
Arabidopsis lyrata subsp. lyrata	XP_002872459.2	XP_002872459.2 DEAD-box ATP-dependent RNA helicase 39 [Arabidopsis lyrata subsp. lyrata]	Plantae	96	15	9.2e-265
Arabidopsis lyrata subsp. lyrata	XP_020886048.1	XP_020886048.1 ATP sulfurylase 1, chloroplastic isoform X1 [Arabidopsis lyrata subsp. lyrata]	Plantae	92.9	26	1.2e-255
Arabidopsis lyrata subsp. lyrata	XP_020879782.1	XP_020879782.1 denticleless protein homolog [Arabidopsis lyrata subsp. lyrata]	Plantae	96.7	14	9.4e-250
Arabidopsis lyrata subsp. lyrata	XP_002865755.1	XP_002865755.1 ferric reduction oxidase 7, chloroplastic [Arabidopsis lyrata subsp. lyrata]	Plantae	94.3	26	6.6e-243
Arabidopsis lyrata subsp. lyrata	XP_020883952.1	XP_020883952.1 LRR receptor-like serine/threonine-protein kinase FEI 2 isoform X2 [Arabidopsis lyrata subsp. lyrata]	Plantae	98.2	9	1.1e-235
Arabidopsis lyrata subsp. lyrata	EFH47540.1	EFH47540.1 structural maintenance of chromosomes family protein [Arabidopsis lyrata subsp. lyrata]	Plantae	89.5	52	2.3e-234
Arabidopsis lyrata subsp. lyrata	XP_020870263.1	XP_020870263.1 probable LRR receptor-like serine/threonine-protein kinase At1g51820 isoform X2 [Arabidopsis lyrata subsp. lyrata]	Plantae	89.5	45	5.1e-221
Arabidopsis lyrata subsp. lyrata	XP_002890597.1	XP_002890597.1 spermidine synthase 1 [Arabidopsis lyrata subsp. lyrata]	Plantae	96.6	13	1.7e-212
Arabidopsis lyrata subsp. lyrata	XP_002879904.2	XP_002879904.2 uncharacterized methyltransferase At2g41040, chloroplastic, partial [Arabidopsis lyrata subsp. lyrata]	Plantae	93.7	25	6.8e-212
Arabidopsis lyrata subsp. lyrata	XP_020876422.1	XP_020876422.1 LOW QUALITY PROTEIN: coproporphyrinogen-III oxidase 1, chloroplastic [Arabidopsis lyrata subsp. lyrata]	Plantae	90.7	32	4.3e-211
Arabidopsis lyrata subsp. lyrata	XP_002883819.2	XP_002883819.2 probable DNA helicase MCM9 isoform X1 [Arabidopsis lyrata subsp. lyrata]	Plantae	98.2	6	1.6e-210
Arabidopsis lyrata subsp. lyrata	XP_020866102.1	XP_020866102.1 aspartic proteinase-like protein 2 isoform X2 [Arabidopsis lyrata subsp. lyrata]	Plantae	95.2	10	1.1e-209
Arabidopsis lyrata subsp. lyrata	XP_020866102.1	XP_020866102.1 aspartic proteinase-like protein 2 isoform X2 [Arabidopsis lyrata subsp. lyrata]	Plantae	95.2	10	1.1e-209
Arabidopsis lyrata subsp. lyrata	XP_020866102.1	XP_020866102.1 aspartic proteinase-like protein 2 isoform X2 [Arabidopsis lyrata subsp. lyrata]	Plantae	95.2	10	1.1e-209
Arabidopsis lyrata subsp. lyrata	XP_020890199.1	XP_020890199.1 LOW QUALITY PROTEIN: uncharacterized protein LOC9322951 [Arabidopsis lyrata subsp. lyrata]	Plantae	99.7	1	1.1e-208
Arabidopsis lyrata subsp. lyrata	XP_020875378.1	XP_020875378.1 copper-transporting ATPase PAA1, chloroplastic isoform X3 [Arabidopsis lyrata subsp. lyrata]	Plantae	96.5	15	1.5e-208
Arabidopsis lyrata subsp. lyrata	XP_020879990.1	XP_020879990.1 uncharacterized protein LOC9313710 [Arabidopsis lyrata subsp. lyrata]	Plantae	98.6	5	2.6e-207
Arabidopsis lyrata subsp. lyrata	XP_020867920.1	XP_020867920.1 probable LRR receptor-like serine/threonine-protein kinase At1g56140 [Arabidopsis lyrata subsp. lyrata]	Plantae	97.3	10	3e-206
Arabidopsis lyrata subsp. lyrata	XP_020867920.1	XP_020867920.1 probable LRR receptor-like serine/threonine-protein kinase At1g56140 [Arabidopsis lyrata subsp. lyrata]	Plantae	97.3	10	3e-206
Arabidopsis lyrata subsp. lyrata	XP_002888041.1	XP_002888041.1 coatomer subunit alpha-1 [Arabidopsis lyrata subsp. lyrata]	Plantae	99.2	4	2.1e-189
Arabidopsis lyrata subsp. lyrata	EFH53947.1	EFH53947.1 FAD binding protein [Arabidopsis lyrata subsp. lyrata]	Plantae	95.4	14	4.6e-188
Arabidopsis lyrata subsp. lyrata	XP_020882510.1	XP_020882510.1 tRNA (guanine(37)-N1)-methyltransferase 1 isoform X2 [Arabidopsis lyrata subsp. lyrata]	Plantae	95.6	15	2.2e-187
Arabidopsis lyrata subsp. lyrata	XP_020874651.1	XP_020874651.1 uncharacterized protein LOC110226658 [Arabidopsis lyrata subsp. lyrata]	Plantae	94.5	14	2.3e-187
Arabidopsis lyrata subsp. lyrata	XP_020868435.1	XP_020868435.1 DUF21 domain-containing protein At1g47330 [Arabidopsis lyrata subsp. lyrata]	Plantae	98.3	6	3.1e-187
Arabidopsis lyrata subsp. lyrata	XP_020886058.1	XP_020886058.1 receptor-like protein kinase At3g21340 [Arabidopsis lyrata subsp. lyrata]	Plantae	86.2	51	6.2e-186
Arabidopsis lyrata subsp. lyrata	XP_002881475.2	XP_002881475.2 probable xyloglucan endotransglucosylase/hydrolase protein 32 [Arabidopsis lyrata subsp. lyrata]	Plantae	93.6	21	1.5e-185
Arabidopsis lyrata subsp. lyrata	XP_020884009.1	XP_020884009.1 tubulin alpha-2 chain isoform X2 [Arabidopsis lyrata subsp. lyrata]	Plantae	99.7	1	2.8e-184
Arabidopsis lyrata subsp. lyrata	XP_002889179.2	XP_002889179.2 uncharacterized protein LOC9323794 [Arabidopsis lyrata subsp. lyrata]	Plantae	92.2	25	1.5e-178
Arabidopsis lyrata subsp. lyrata	XP_002875188.1	XP_002875188.1 signal peptide peptidase [Arabidopsis lyrata subsp. lyrata]	Plantae	97.9	2	2.8e-177
Arabidopsis lyrata subsp. lyrata	XP_020884993.1	XP_020884993.1 F-box/kelch-repeat protein At5g60570 [Arabidopsis lyrata subsp. lyrata]	Plantae	97.6	8	1.1e-176
Arabidopsis lyrata subsp. lyrata	XP_002884854.2	XP_002884854.2 lipid droplet-associated hydrolase [Arabidopsis lyrata subsp. lyrata]	Plantae	93.7	21	1.2e-175
Arabidopsis lyrata subsp. lyrata	XP_020880005.1	XP_020880005.1 protein VAC14 homolog isoform X2 [Arabidopsis lyrata subsp. lyrata]	Plantae	99.7	1	1.2e-172
Arabidopsis lyrata subsp. lyrata	XP_020865686.1	XP_020865686.1 protein STRICTOSIDINE SYNTHASE-LIKE 12 [Arabidopsis lyrata subsp. lyrata]	Plantae	93.1	22	1e-168
Arabidopsis lyrata subsp. lyrata	EFH60507.1	EFH60507.1 hydrolase, alpha/beta fold family protein [Arabidopsis lyrata subsp. lyrata]	Plantae	97	9	1.9e-166
Arabidopsis lyrata subsp. lyrata	XP_020885381.1	XP_020885381.1 GDP-Man:Man(3)GlcNAc(2)-PP-Dol alpha-1,2-mannosyltransferase isoform X1 [Arabidopsis lyrata subsp. lyrata]	Plantae	97.6	7	2.5e-166
Arabidopsis lyrata subsp. lyrata	XP_020885381.1	XP_020885381.1 GDP-Man:Man(3)GlcNAc(2)-PP-Dol alpha-1,2-mannosyltransferase isoform X1 [Arabidopsis lyrata subsp. lyrata]	Plantae	97.6	7	2.5e-166
Arabidopsis lyrata subsp. lyrata	XP_020879782.1	XP_020879782.1 denticleless protein homolog [Arabidopsis lyrata subsp. lyrata]	Plantae	96.4	11	4.9e-165
Arabidopsis lyrata subsp. lyrata	XP_002883854.2	XP_002883854.2 vacuolar-sorting receptor 3 [Arabidopsis lyrata subsp. lyrata]	Plantae	100	0	2.9e-164
Arabidopsis lyrata subsp. lyrata	XP_020880770.1	XP_020880770.1 LOW QUALITY PROTEIN: uncharacterized protein LOC9312820 [Arabidopsis lyrata subsp. lyrata]	Plantae	100	0	1.1e-163
Arabidopsis lyrata subsp. lyrata	XP_020880770.1	XP_020880770.1 LOW QUALITY PROTEIN: uncharacterized protein LOC9312820 [Arabidopsis lyrata subsp. lyrata]	Plantae	100	0	1.1e-163
Arabidopsis lyrata subsp. lyrata	XP_020868664.1	XP_020868664.1 magnesium-chelatase subunit ChlD, chloroplastic [Arabidopsis lyrata subsp. lyrata]	Plantae	99	3	4e-163
Arabidopsis lyrata subsp. lyrata	XP_020885129.1	XP_020885129.1 ABC transporter B family member 4 [Arabidopsis lyrata subsp. lyrata]	Plantae	99.7	1	8.7e-159
Arabidopsis lyrata subsp. lyrata	XP_020891343.1	XP_020891343.1 ranBP2-type zinc finger protein At1g67325 isoform X1 [Arabidopsis lyrata subsp. lyrata]	Plantae	94.7	18	8.7e-158
Arabidopsis lyrata subsp. lyrata	XP_002881094.1	XP_002881094.1 probable WRKY transcription factor 25 [Arabidopsis lyrata subsp. lyrata]	Plantae	94.6	15	7.9e-156
Arabidopsis lyrata subsp. lyrata	XP_020876341.1	XP_020876341.1 BTB/POZ and MATH domain-containing protein 1 isoform X2 [Arabidopsis lyrata subsp. lyrata]	Plantae	97.5	6	1.4e-155
Arabidopsis lyrata subsp. lyrata	XP_002864909.2	XP_002864909.2 uncharacterized protein At1g04910 [Arabidopsis lyrata subsp. lyrata]	Plantae	95.6	12	1.5e-155
Arabidopsis lyrata subsp. lyrata	XP_002864909.2	XP_002864909.2 uncharacterized protein At1g04910 [Arabidopsis lyrata subsp. lyrata]	Plantae	95.6	12	1.6e-155
Arabidopsis lyrata subsp. lyrata	XP_020870784.1	XP_020870784.1 homeobox-leucine zipper protein HDG2 isoform X1 [Arabidopsis lyrata subsp. lyrata]	Plantae	100	0	1.1e-152
Arabidopsis lyrata subsp. lyrata	XP_020870786.1	XP_020870786.1 homeobox-leucine zipper protein HDG2 isoform X2 [Arabidopsis lyrata subsp. lyrata]	Plantae	100	0	1.2e-151
Arabidopsis lyrata subsp. lyrata	XP_020870786.1	XP_020870786.1 homeobox-leucine zipper protein HDG2 isoform X2 [Arabidopsis lyrata subsp. lyrata]	Plantae	100	0	1.2e-151
Arabidopsis lyrata subsp. lyrata	XP_020887468.1	XP_020887468.1 peptide methionine sulfoxide reductase A5 [Arabidopsis lyrata subsp. lyrata]	Plantae	94.9	14	1.6e-146
Arabidopsis lyrata subsp. lyrata	XP_002891911.1	XP_002891911.1 UPF0603 protein At1g54780, chloroplastic [Arabidopsis lyrata subsp. lyrata]	Plantae	94.7	15	7.6e-145
Arabidopsis lyrata subsp. lyrata	XP_020877358.1	XP_020877358.1 protein EMSY-LIKE 3 isoform X1 [Arabidopsis lyrata subsp. lyrata]	Plantae	88.6	32	7.7e-141
Arabidopsis lyrata subsp. lyrata	XP_002889179.2	XP_002889179.2 uncharacterized protein LOC9323794 [Arabidopsis lyrata subsp. lyrata]	Plantae	93.1	18	2.5e-140
Arabidopsis lyrata subsp. lyrata	XP_002870373.2	XP_002870373.2 dirigent protein 18 [Arabidopsis lyrata subsp. lyrata]	Plantae	97.7	6	3.3e-138
Arabidopsis lyrata subsp. lyrata	XP_002874496.1	XP_002874496.1 14-3-3-like protein GF14 chi [Arabidopsis lyrata subsp. lyrata]	Plantae	96.2	8	3.8e-134
Arabidopsis lyrata subsp. lyrata	XP_020882262.1	XP_020882262.1 phosphatidylinositol N-acetylglucosaminyltransferase subunit A [Arabidopsis lyrata subsp. lyrata]	Plantae	99.6	1	7.5e-129
Arabidopsis lyrata subsp. lyrata	XP_020882262.1	XP_020882262.1 phosphatidylinositol N-acetylglucosaminyltransferase subunit A [Arabidopsis lyrata subsp. lyrata]	Plantae	99.6	1	7.5e-129
Arabidopsis lyrata subsp. lyrata	XP_020870784.1	XP_020870784.1 homeobox-leucine zipper protein HDG2 isoform X1 [Arabidopsis lyrata subsp. lyrata]	Plantae	100	0	4e-124
Arabidopsis lyrata subsp. lyrata	XP_020870784.1	XP_020870784.1 homeobox-leucine zipper protein HDG2 isoform X1 [Arabidopsis lyrata subsp. lyrata]	Plantae	100	0	4e-124
Arabidopsis lyrata subsp. lyrata	XP_020886058.1	XP_020886058.1 receptor-like protein kinase At3g21340 [Arabidopsis lyrata subsp. lyrata]	Plantae	86.2	9	1.3e-123
Arabidopsis lyrata subsp. lyrata	XP_020888669.1	XP_020888669.1 peroxisome biogenesis protein 19-1 [Arabidopsis lyrata subsp. lyrata]	Plantae	91	23	2e-123
Arabidopsis lyrata subsp. lyrata	XP_020883952.1	XP_020883952.1 LRR receptor-like serine/threonine-protein kinase FEI 2 isoform X2 [Arabidopsis lyrata subsp. lyrata]	Plantae	97	9	1e-122
Arabidopsis lyrata subsp. lyrata	XP_020881382.1	XP_020881382.1 monodehydroascorbate reductase 1, peroxisomal [Arabidopsis lyrata subsp. lyrata]	Plantae	100	0	6.8e-122
Arabidopsis lyrata subsp. lyrata	XP_020881382.1	XP_020881382.1 monodehydroascorbate reductase 1, peroxisomal [Arabidopsis lyrata subsp. lyrata]	Plantae	100	0	6.8e-122
Arabidopsis lyrata subsp. lyrata	XP_020868194.1	XP_020868194.1 transmembrane emp24 domain-containing protein p24delta3 [Arabidopsis lyrata subsp. lyrata]	Plantae	95	8	1.1e-121
Arabidopsis lyrata subsp. lyrata	XP_020888495.1	XP_020888495.1 uncharacterized protein LOC9319597 [Arabidopsis lyrata subsp. lyrata]	Plantae	100	0	5.8e-120
Arabidopsis lyrata subsp. lyrata	XP_020888495.1	XP_020888495.1 uncharacterized protein LOC9319597 [Arabidopsis lyrata subsp. lyrata]	Plantae	100	0	5.8e-120
Arabidopsis lyrata subsp. lyrata	XP_020866781.1	XP_020866781.1 uncharacterized protein LOC9330568 isoform X4 [Arabidopsis lyrata subsp. lyrata]	Plantae	88	20	1.2e-119
Arabidopsis lyrata subsp. lyrata	XP_002884323.1	XP_002884323.1 ultraviolet-B receptor UVR8 [Arabidopsis lyrata subsp. lyrata]	Plantae	97.6	6	2.1e-119
Arabidopsis lyrata subsp. lyrata	XP_020870110.1	XP_020870110.1 Fanconi anemia group J protein homolog isoform X2 [Arabidopsis lyrata subsp. lyrata]	Plantae	100	0	3e-118
Arabidopsis lyrata subsp. lyrata	XP_002875943.1	XP_002875943.1 alpha-humulene/(-)-(E)-beta-caryophyllene synthase isoform X2 [Arabidopsis lyrata subsp. lyrata]	Plantae	95	11	2.1e-117
Arabidopsis lyrata subsp. lyrata	XP_002875943.1	XP_002875943.1 alpha-humulene/(-)-(E)-beta-caryophyllene synthase isoform X2 [Arabidopsis lyrata subsp. lyrata]	Plantae	95	11	2.1e-117
Arabidopsis lyrata subsp. lyrata	XP_020874552.1	XP_020874552.1 universal stress protein PHOS34 isoform X1 [Arabidopsis lyrata subsp. lyrata]	Plantae	100	0	6.5e-115
Arabidopsis lyrata subsp. lyrata	XP_020874552.1	XP_020874552.1 universal stress protein PHOS34 isoform X1 [Arabidopsis lyrata subsp. lyrata]	Plantae	100	0	6.5e-115
Arabidopsis lyrata subsp. lyrata	XP_020874552.1	XP_020874552.1 universal stress protein PHOS34 isoform X1 [Arabidopsis lyrata subsp. lyrata]	Plantae	100	0	6.6e-115
Arabidopsis lyrata subsp. lyrata	XP_002871551.1	XP_002871551.1 NAC domain-containing protein 83 [Arabidopsis lyrata subsp. lyrata]	Plantae	98.4	4	1.4e-114
Arabidopsis lyrata subsp. lyrata	XP_020877488.1	XP_020877488.1 random slug protein 5 isoform X1 [Arabidopsis lyrata subsp. lyrata]	Plantae	98	4	1.5e-111
Arabidopsis lyrata subsp. lyrata	XP_020876713.1	XP_020876713.1 WD and tetratricopeptide repeats protein 1 isoform X1 [Arabidopsis lyrata subsp. lyrata]	Plantae	97.1	5	1.1e-110
Arabidopsis lyrata subsp. lyrata	XP_020876713.1	XP_020876713.1 WD and tetratricopeptide repeats protein 1 isoform X1 [Arabidopsis lyrata subsp. lyrata]	Plantae	97.1	5	1.1e-110
Arabidopsis lyrata subsp. lyrata	XP_020874262.1	XP_020874262.1 ras-related protein RABB1b [Arabidopsis lyrata subsp. lyrata]	Plantae	86	3	2.7e-110
Arabidopsis lyrata subsp. lyrata	XP_020887468.1	XP_020887468.1 peptide methionine sulfoxide reductase A5 [Arabidopsis lyrata subsp. lyrata]	Plantae	94.7	11	1e-108
Arabidopsis lyrata subsp. lyrata	XP_020884176.1	XP_020884176.1 LOW QUALITY PROTEIN: protein root UVB sensitive 2, chloroplastic [Arabidopsis lyrata subsp. lyrata]	Plantae	95.3	8	3.1e-108
Arabidopsis lyrata subsp. lyrata	XP_020884176.1	XP_020884176.1 LOW QUALITY PROTEIN: protein root UVB sensitive 2, chloroplastic [Arabidopsis lyrata subsp. lyrata]	Plantae	95.3	8	3.1e-108
Arabidopsis lyrata subsp. lyrata	XP_002872459.2	XP_002872459.2 DEAD-box ATP-dependent RNA helicase 39 [Arabidopsis lyrata subsp. lyrata]	Plantae	91.2	16	3.2e-108
Arabidopsis lyrata subsp. lyrata	XP_002867423.1	XP_002867423.1 hexokinase-1 [Arabidopsis lyrata subsp. lyrata]	Plantae	95.3	10	4.2e-108
Arabidopsis lyrata subsp. lyrata	XP_002874124.2	XP_002874124.2 GEM-like protein 6 isoform X1 [Arabidopsis lyrata subsp. lyrata]	Plantae	86.2	19	5.7e-108
Arabidopsis lyrata subsp. lyrata	XP_002869111.1	XP_002869111.1 basic leucine zipper 19 [Arabidopsis lyrata subsp. lyrata]	Plantae	91.6	22	9.6e-106
Arabidopsis lyrata subsp. lyrata	EFH55394.1	EFH55394.1 nucleic acid binding protein [Arabidopsis lyrata subsp. lyrata]	Plantae	96.5	7	3e-105
Arabidopsis lyrata subsp. lyrata	XP_020875049.1	XP_020875049.1 peptide chain release factor PrfB1, chloroplastic isoform X3 [Arabidopsis lyrata subsp. lyrata]	Plantae	98.5	3	3.6e-105
Arabidopsis lyrata subsp. lyrata	XP_020874972.1	XP_020874972.1 heptahelical transmembrane protein 4 isoform X1 [Arabidopsis lyrata subsp. lyrata]	Plantae	100	0	1.1e-103
Arabidopsis lyrata subsp. lyrata	XP_020891071.1	XP_020891071.1 ABC transporter B family member 26, chloroplastic isoform X2 [Arabidopsis lyrata subsp. lyrata]	Plantae	100	0	1.5e-103
Arabidopsis lyrata subsp. lyrata	XP_020875784.1	XP_020875784.1 transcription factor TGA2 isoform X3 [Arabidopsis lyrata subsp. lyrata]	Plantae	100	0	5.9e-103
Arabidopsis lyrata subsp. lyrata	XP_020890538.1	XP_020890538.1 uncharacterized protein LOC9323316 isoform X1 [Arabidopsis lyrata subsp. lyrata]	Plantae	86.1	32	2.2e-101
Arabidopsis lyrata subsp. lyrata	XP_020870026.1	XP_020870026.1 probable mannan synthase 3 isoform X2 [Arabidopsis lyrata subsp. lyrata]	Plantae	100	0	9.1e-100
Arabidopsis lyrata subsp. lyrata	XP_020873719.1	XP_020873719.1 protein TAPETUM DETERMINANT 1 isoform X2 [Arabidopsis lyrata subsp. lyrata]	Plantae	88.6	22	6.1e-99
Arabidopsis lyrata subsp. lyrata	XP_020867175.1	XP_020867175.1 probable beta-1,3-galactosyltransferase 14 [Arabidopsis lyrata subsp. lyrata]	Plantae	99.4	1	6.4e-99
Arabidopsis lyrata subsp. lyrata	XP_020882661.1	XP_020882661.1 uncharacterized protein LOC9299679 isoform X1 [Arabidopsis lyrata subsp. lyrata]	Plantae	96.2	7	8e-99
Arabidopsis lyrata subsp. lyrata	XP_020882661.1	XP_020882661.1 uncharacterized protein LOC9299679 isoform X1 [Arabidopsis lyrata subsp. lyrata]	Plantae	96.2	7	9.2e-99
Arabidopsis lyrata subsp. lyrata	XP_020876005.1	XP_020876005.1 chlorophyll(ide) b reductase NOL, chloroplastic [Arabidopsis lyrata subsp. lyrata]	Plantae	99.5	1	1.4e-98
Arabidopsis lyrata subsp. lyrata	XP_020885381.1	XP_020885381.1 GDP-Man:Man(3)GlcNAc(2)-PP-Dol alpha-1,2-mannosyltransferase isoform X1 [Arabidopsis lyrata subsp. lyrata]	Plantae	98.3	3	8.4e-98
Arabidopsis lyrata subsp. lyrata	XP_020883300.1	XP_020883300.1 inositol transporter 1 isoform X2 [Arabidopsis lyrata subsp. lyrata]	Plantae	96.9	2	2.3e-96
Arabidopsis lyrata subsp. lyrata	XP_020881478.1	XP_020881478.1 protein IQ-DOMAIN 1 isoform X1 [Arabidopsis lyrata subsp. lyrata]	Plantae	91.2	18	7.2e-96
Arabidopsis lyrata subsp. lyrata	XP_020883928.1	XP_020883928.1 protein XAP5 CIRCADIAN TIMEKEEPER [Arabidopsis lyrata subsp. lyrata]	Plantae	100	0	7.3e-96
Arabidopsis lyrata subsp. lyrata	XP_002889439.2	XP_002889439.2 N-terminal acetyltransferase B complex catalytic subunit NAA20 [Arabidopsis lyrata subsp. lyrata]	Plantae	100	0	3e-95
Arabidopsis lyrata subsp. lyrata	XP_020883300.1	XP_020883300.1 inositol transporter 1 isoform X2 [Arabidopsis lyrata subsp. lyrata]	Plantae	100	0	3.2e-95
Arabidopsis lyrata subsp. lyrata	XP_020879551.1	XP_020879551.1 DEAD-box ATP-dependent RNA helicase 56 isoform X2 [Arabidopsis lyrata subsp. lyrata]	Plantae	100	0	5.2e-95
Arabidopsis lyrata subsp. lyrata	XP_020879551.1	XP_020879551.1 DEAD-box ATP-dependent RNA helicase 56 isoform X2 [Arabidopsis lyrata subsp. lyrata]	Plantae	100	0	5.2e-95
Arabidopsis lyrata subsp. lyrata	XP_020879551.1	XP_020879551.1 DEAD-box ATP-dependent RNA helicase 56 isoform X2 [Arabidopsis lyrata subsp. lyrata]	Plantae	100	0	5.2e-95
Arabidopsis lyrata subsp. lyrata	XP_020879551.1	XP_020879551.1 DEAD-box ATP-dependent RNA helicase 56 isoform X2 [Arabidopsis lyrata subsp. lyrata]	Plantae	100	0	5.2e-95
Arabidopsis lyrata subsp. lyrata	XP_020881648.1	XP_020881648.1 zinc finger CCCH domain-containing protein 45 [Arabidopsis lyrata subsp. lyrata]	Plantae	89.8	18	6.6e-93
Arabidopsis lyrata subsp. lyrata	XP_002870063.2	XP_002870063.2 probable purine permease 8 [Arabidopsis lyrata subsp. lyrata]	Plantae	93.4	13	1.2e-92
Arabidopsis lyrata subsp. lyrata	XP_020866475.1	XP_020866475.1 monofunctional riboflavin biosynthesis protein RIBA 3, chloroplastic isoform X2 [Arabidopsis lyrata subsp. lyrata]	Plantae	99.4	1	1.5e-92
Arabidopsis lyrata subsp. lyrata	XP_020879483.1	XP_020879483.1 FAD synthase [Arabidopsis lyrata subsp. lyrata]	Plantae	83.6	31	2.1e-90
Arabidopsis lyrata subsp. lyrata	XP_020874259.1	XP_020874259.1 putative cyclic nucleotide-gated ion channel 9 isoform X2 [Arabidopsis lyrata subsp. lyrata]	Plantae	99.4	1	8.2e-90
Arabidopsis lyrata subsp. lyrata	XP_020874259.1	XP_020874259.1 putative cyclic nucleotide-gated ion channel 9 isoform X2 [Arabidopsis lyrata subsp. lyrata]	Plantae	99.4	1	8.2e-90
Arabidopsis lyrata subsp. lyrata	EFH47102.1	EFH47102.1 predicted protein [Arabidopsis lyrata subsp. lyrata]	Plantae	97.6	4	3.4e-89
Arabidopsis lyrata subsp. lyrata	XP_020886530.1	XP_020886530.1 auxin-responsive protein IAA16 isoform X1 [Arabidopsis lyrata subsp. lyrata]	Plantae	93.1	12	1.4e-87
Arabidopsis lyrata subsp. lyrata	EFH63122.1	EFH63122.1 hypothetical protein ARALYDRAFT_893971 [Arabidopsis lyrata subsp. lyrata]	Plantae	100	0	2.6e-87
Arabidopsis lyrata subsp. lyrata	XP_020880005.1	XP_020880005.1 protein VAC14 homolog isoform X2 [Arabidopsis lyrata subsp. lyrata]	Plantae	100	0	1.5e-86
Arabidopsis lyrata subsp. lyrata	XP_020865778.1	XP_020865778.1 protein FORGETTER 1 [Arabidopsis lyrata subsp. lyrata]	Plantae	100	0	9.1e-86
Arabidopsis lyrata subsp. lyrata	XP_020865778.1	XP_020865778.1 protein FORGETTER 1 [Arabidopsis lyrata subsp. lyrata]	Plantae	100	0	9.1e-86
Arabidopsis lyrata subsp. lyrata	XP_020888817.1	XP_020888817.1 feruloyl CoA ortho-hydroxylase 1 [Arabidopsis lyrata subsp. lyrata]	Plantae	79.8	35	1.1e-85
Arabidopsis lyrata subsp. lyrata	XP_002869775.2	XP_002869775.2 probable WRKY transcription factor 29 [Arabidopsis lyrata subsp. lyrata]	Plantae	88.6	21	2.8e-85
Arabidopsis lyrata subsp. lyrata	XP_020891063.1	XP_020891063.1 tubby-like F-box protein 1 isoform X1 [Arabidopsis lyrata subsp. lyrata]	Plantae	96.9	5	2.3e-84
Arabidopsis lyrata subsp. lyrata	XP_020888073.1	XP_020888073.1 uncharacterized protein LOC9319241 [Arabidopsis lyrata subsp. lyrata]	Plantae	100	0	3.7e-84
Arabidopsis lyrata subsp. lyrata	XP_020888073.1	XP_020888073.1 uncharacterized protein LOC9319241 [Arabidopsis lyrata subsp. lyrata]	Plantae	100	0	3.7e-84
Arabidopsis lyrata subsp. lyrata	XP_020886931.1	XP_020886931.1 meiotic recombination protein DMC1 homolog [Arabidopsis lyrata subsp. lyrata]	Plantae	100	0	1.4e-83
Arabidopsis lyrata subsp. lyrata	XP_020873370.1	XP_020873370.1 zinc finger MYND domain-containing protein 15 [Arabidopsis lyrata subsp. lyrata]	Plantae	89.9	17	5.6e-83
Arabidopsis lyrata subsp. lyrata	XP_020891135.1	XP_020891135.1 zinc finger CCCH domain-containing protein 16 [Arabidopsis lyrata subsp. lyrata]	Plantae	86.8	21	9.4e-83
Arabidopsis lyrata subsp. lyrata	XP_002876152.2	XP_002876152.2 transcription repressor OFP6 [Arabidopsis lyrata subsp. lyrata]	Plantae	95.8	7	1.2e-82
Arabidopsis lyrata subsp. lyrata	XP_002873597.2	XP_002873597.2 probable WRKY transcription factor 75 [Arabidopsis lyrata subsp. lyrata]	Plantae	86.3	15	6.8e-82
Arabidopsis lyrata subsp. lyrata	XP_002871436.1	XP_002871436.1 histidine kinase 5 [Arabidopsis lyrata subsp. lyrata]	Plantae	89.8	19	8.9e-82
Arabidopsis lyrata subsp. lyrata	EFH55231.1	EFH55231.1 hypothetical protein ARALYDRAFT_901414 [Arabidopsis lyrata subsp. lyrata]	Plantae	97	5	8.7e-81
Arabidopsis lyrata subsp. lyrata	XP_020870019.1	XP_020870019.1 DDT domain-containing protein DDR4 isoform X1 [Arabidopsis lyrata subsp. lyrata]	Plantae	98	4	1.3e-80
Arabidopsis lyrata subsp. lyrata	XP_002871551.1	XP_002871551.1 NAC domain-containing protein 83 [Arabidopsis lyrata subsp. lyrata]	Plantae	100	0	4.4e-80
Arabidopsis lyrata subsp. lyrata	XP_020870786.1	XP_020870786.1 homeobox-leucine zipper protein HDG2 isoform X2 [Arabidopsis lyrata subsp. lyrata]	Plantae	98.7	2	5.8e-80
Arabidopsis lyrata subsp. lyrata	XP_020878577.1	XP_020878577.1 mechanosensitive ion channel protein 10 isoform X1 [Arabidopsis lyrata subsp. lyrata]	Plantae	88.7	17	1e-79
Arabidopsis lyrata subsp. lyrata	XP_020879025.1	XP_020879025.1 LOW QUALITY PROTEIN: polygalacturonase At1g48100 [Arabidopsis lyrata subsp. lyrata]	Plantae	100	0	1.2e-78
Arabidopsis lyrata subsp. lyrata	XP_020879025.1	XP_020879025.1 LOW QUALITY PROTEIN: polygalacturonase At1g48100 [Arabidopsis lyrata subsp. lyrata]	Plantae	100	0	1.2e-78
Arabidopsis lyrata subsp. lyrata	EFH42150.1	EFH42150.1 hypothetical protein ARALYDRAFT_357447 [Arabidopsis lyrata subsp. lyrata]	Plantae	87.6	16	7.9e-78
Arabidopsis lyrata subsp. lyrata	XP_020865875.1	XP_020865875.1 LOW QUALITY PROTEIN: probable pre-mRNA-splicing factor ATP-dependent RNA helicase DEAH2 [Arabidopsis lyrata subsp. lyrata]	Plantae	100	0	8.1e-78
Arabidopsis lyrata subsp. lyrata	XP_020865875.1	XP_020865875.1 LOW QUALITY PROTEIN: probable pre-mRNA-splicing factor ATP-dependent RNA helicase DEAH2 [Arabidopsis lyrata subsp. lyrata]	Plantae	100	0	8.1e-78
Arabidopsis lyrata subsp. lyrata	XP_020882224.1	XP_020882224.1 probable pre-mRNA-splicing factor ATP-dependent RNA helicase DEAH2 isoform X1 [Arabidopsis lyrata subsp. lyrata]	Plantae	100	0	8.1e-78
Arabidopsis lyrata subsp. lyrata	XP_002863881.1	XP_002863881.1 indole-3-glycerol phosphate synthase, chloroplastic [Arabidopsis lyrata subsp. lyrata]	Plantae	98.6	2	8.9e-77
Arabidopsis lyrata subsp. lyrata	XP_020872361.1	XP_020872361.1 cytokinin hydroxylase [Arabidopsis lyrata subsp. lyrata]	Plantae	97.9	3	9e-77
Arabidopsis lyrata subsp. lyrata	XP_020875706.1	XP_020875706.1 endonuclease V isoform X1 [Arabidopsis lyrata subsp. lyrata]	Plantae	92.5	12	1.1e-76
Arabidopsis lyrata subsp. lyrata	XP_020875706.1	XP_020875706.1 endonuclease V isoform X1 [Arabidopsis lyrata subsp. lyrata]	Plantae	92.5	12	1.1e-76
Arabidopsis lyrata subsp. lyrata	XP_020879668.1	XP_020879668.1 zinc finger protein AZF1 [Arabidopsis lyrata subsp. lyrata]	Plantae	72.4	39	1.5e-76
Arabidopsis lyrata subsp. lyrata	EFH52329.1	EFH52329.1 hypothetical protein ARALYDRAFT_323672 [Arabidopsis lyrata subsp. lyrata]	Plantae	79.4	28	2.3e-75
Arabidopsis lyrata subsp. lyrata	XP_020872675.1	XP_020872675.1 IQ domain-containing protein IQM1 isoform X1 [Arabidopsis lyrata subsp. lyrata]	Plantae	91.9	8	6.3e-75
Arabidopsis lyrata subsp. lyrata	XP_002872956.2	XP_002872956.2 ascorbate transporter, chloroplastic [Arabidopsis lyrata subsp. lyrata]	Plantae	100	0	5.3e-74
Arabidopsis lyrata subsp. lyrata	XP_020877358.1	XP_020877358.1 protein EMSY-LIKE 3 isoform X1 [Arabidopsis lyrata subsp. lyrata]	Plantae	84.8	25	1.9e-73
Arabidopsis lyrata subsp. lyrata	XP_020866102.1	XP_020866102.1 aspartic proteinase-like protein 2 isoform X2 [Arabidopsis lyrata subsp. lyrata]	Plantae	96.4	5	3.7e-72
Arabidopsis lyrata subsp. lyrata	XP_020870750.1	XP_020870750.1 peptidyl-prolyl cis-trans isomerase FKBP18, chloroplastic isoform X2 [Arabidopsis lyrata subsp. lyrata]	Plantae	97.8	3	1.7e-71
Arabidopsis lyrata subsp. lyrata	XP_002876751.1	XP_002876751.1 mitogen-activated protein kinase 17 [Arabidopsis lyrata subsp. lyrata]	Plantae	91.9	12	2.6e-71
Arabidopsis lyrata subsp. lyrata	XP_002876751.1	XP_002876751.1 mitogen-activated protein kinase 17 [Arabidopsis lyrata subsp. lyrata]	Plantae	91.9	12	2.6e-71
Arabidopsis lyrata subsp. lyrata	XP_020883945.1	XP_020883945.1 U-box domain-containing protein 37 [Arabidopsis lyrata subsp. lyrata]	Plantae	93.6	7	3.5e-71
Arabidopsis lyrata subsp. lyrata	XP_020873520.1	XP_020873520.1 probable beta-1,3-galactosyltransferase 4 isoform X1 [Arabidopsis lyrata subsp. lyrata]	Plantae	99.2	1	7.1e-71
Arabidopsis lyrata subsp. lyrata	XP_020871295.1	XP_020871295.1 pentatricopeptide repeat-containing protein At5g55840 isoform X1 [Arabidopsis lyrata subsp. lyrata]	Plantae	95.8	6	9.2e-71
Arabidopsis lyrata subsp. lyrata	XP_020886033.1	XP_020886033.1 beta-glucosidase 43 isoform X3 [Arabidopsis lyrata subsp. lyrata]	Plantae	94.8	7	1.6e-70
Arabidopsis lyrata subsp. lyrata	XP_020886032.1	XP_020886032.1 beta-glucosidase 43 isoform X2 [Arabidopsis lyrata subsp. lyrata]	Plantae	94.8	7	1.6e-70
Arabidopsis lyrata subsp. lyrata	XP_002893429.1	XP_002893429.1 pentatricopeptide repeat-containing protein At1g25360 [Arabidopsis lyrata subsp. lyrata]	Plantae	91.2	13	1.6e-70
Arabidopsis lyrata subsp. lyrata	EFH46563.1	EFH46563.1 hypothetical protein ARALYDRAFT_355343 [Arabidopsis lyrata subsp. lyrata]	Plantae	96.6	5	2.4e-70
Arabidopsis lyrata subsp. lyrata	XP_020873640.1	XP_020873640.1 DDRGK domain-containing protein 1 [Arabidopsis lyrata subsp. lyrata]	Plantae	100	0	2.5e-70
Arabidopsis lyrata subsp. lyrata	XP_020873640.1	XP_020873640.1 DDRGK domain-containing protein 1 [Arabidopsis lyrata subsp. lyrata]	Plantae	100	0	2.5e-70
Arabidopsis lyrata subsp. lyrata	XP_020880770.1	XP_020880770.1 LOW QUALITY PROTEIN: uncharacterized protein LOC9312820 [Arabidopsis lyrata subsp. lyrata]	Plantae	96.6	5	3.1e-70
Arabidopsis lyrata subsp. lyrata	XP_020880770.1	XP_020880770.1 LOW QUALITY PROTEIN: uncharacterized protein LOC9312820 [Arabidopsis lyrata subsp. lyrata]	Plantae	96.6	5	3.1e-70
Arabidopsis lyrata subsp. lyrata	XP_020873640.1	XP_020873640.1 DDRGK domain-containing protein 1 [Arabidopsis lyrata subsp. lyrata]	Plantae	100	0	4.3e-70
Arabidopsis lyrata subsp. lyrata	XP_002885759.1	XP_002885759.1 eukaryotic translation initiation factor 1A [Arabidopsis lyrata subsp. lyrata]	Plantae	93.8	9	6.1e-70
Arabidopsis lyrata subsp. lyrata	XP_002885759.1	XP_002885759.1 eukaryotic translation initiation factor 1A [Arabidopsis lyrata subsp. lyrata]	Plantae	93.8	9	6.1e-70
Arabidopsis lyrata subsp. lyrata	XP_020885306.1	XP_020885306.1 glutamate receptor 3.7 isoform X2 [Arabidopsis lyrata subsp. lyrata]	Plantae	99.3	1	7.1e-70
Arabidopsis lyrata subsp. lyrata	EFH44850.1	EFH44850.1 hypothetical protein ARALYDRAFT_493833 [Arabidopsis lyrata subsp. lyrata]	Plantae	87.7	17	1.5e-69
Arabidopsis lyrata subsp. lyrata	EFH59035.1	EFH59035.1 predicted protein [Arabidopsis lyrata subsp. lyrata]	Plantae	91.7	13	2.1e-69
Arabidopsis lyrata subsp. lyrata	EFH44850.1	EFH44850.1 hypothetical protein ARALYDRAFT_493833 [Arabidopsis lyrata subsp. lyrata]	Plantae	87.7	17	2.3e-69
Arabidopsis lyrata subsp. lyrata	XP_020874030.1	XP_020874030.1 transformation/transcription domain-associated protein [Arabidopsis lyrata subsp. lyrata]	Plantae	100	0	4.9e-69
Arabidopsis lyrata subsp. lyrata	XP_002871364.1	XP_002871364.1 vacuolar protein sorting-associated protein 20 homolog 2 [Arabidopsis lyrata subsp. lyrata]	Plantae	98.2	3	8.5e-69
Arabidopsis lyrata subsp. lyrata	XP_020866475.1	XP_020866475.1 monofunctional riboflavin biosynthesis protein RIBA 3, chloroplastic isoform X2 [Arabidopsis lyrata subsp. lyrata]	Plantae	100	0	1.4e-68
Arabidopsis lyrata subsp. lyrata	XP_020891071.1	XP_020891071.1 ABC transporter B family member 26, chloroplastic isoform X2 [Arabidopsis lyrata subsp. lyrata]	Plantae	100	0	3.6e-68
Arabidopsis lyrata subsp. lyrata	XP_020871801.1	XP_020871801.1 nuclear cap-binding protein subunit 2 [Arabidopsis lyrata subsp. lyrata]	Plantae	100	0	5.5e-68
Arabidopsis lyrata subsp. lyrata	EFH46695.1	EFH46695.1 hypothetical protein ARALYDRAFT_493620 [Arabidopsis lyrata subsp. lyrata]	Plantae	97	4	7.2e-68
Arabidopsis lyrata subsp. lyrata	XP_002872231.1	XP_002872231.1 G patch domain-containing protein 8 [Arabidopsis lyrata subsp. lyrata]	Plantae	95.9	6	1.4e-67
Arabidopsis lyrata subsp. lyrata	XP_002872231.1	XP_002872231.1 G patch domain-containing protein 8 [Arabidopsis lyrata subsp. lyrata]	Plantae	95.9	6	1.4e-67
Arabidopsis lyrata subsp. lyrata	XP_002872231.1	XP_002872231.1 G patch domain-containing protein 8 [Arabidopsis lyrata subsp. lyrata]	Plantae	95.9	6	1.4e-67
Arabidopsis lyrata subsp. lyrata	XP_002872231.1	XP_002872231.1 G patch domain-containing protein 8 [Arabidopsis lyrata subsp. lyrata]	Plantae	95.9	6	1.4e-67
Arabidopsis lyrata subsp. lyrata	XP_020867345.1	XP_020867345.1 uridine kinase-like protein 3 isoform X2 [Arabidopsis lyrata subsp. lyrata]	Plantae	100	0	1.9e-67
Arabidopsis lyrata subsp. lyrata	XP_020867345.1	XP_020867345.1 uridine kinase-like protein 3 isoform X2 [Arabidopsis lyrata subsp. lyrata]	Plantae	100	0	1.9e-67
Arabidopsis lyrata subsp. lyrata	XP_020867345.1	XP_020867345.1 uridine kinase-like protein 3 isoform X2 [Arabidopsis lyrata subsp. lyrata]	Plantae	100	0	1.9e-67
Arabidopsis lyrata subsp. lyrata	XP_020867345.1	XP_020867345.1 uridine kinase-like protein 3 isoform X2 [Arabidopsis lyrata subsp. lyrata]	Plantae	100	0	1.9e-67
Arabidopsis lyrata subsp. lyrata	XP_020883300.1	XP_020883300.1 inositol transporter 1 isoform X2 [Arabidopsis lyrata subsp. lyrata]	Plantae	95.9	2	2.2e-67
Arabidopsis lyrata subsp. lyrata	XP_020883299.1	XP_020883299.1 inositol transporter 1 isoform X1 [Arabidopsis lyrata subsp. lyrata]	Plantae	100	0	3.1e-66
Arabidopsis lyrata subsp. lyrata	XP_002876312.1	XP_002876312.1 ultraviolet-B receptor UVR8 [Arabidopsis lyrata subsp. lyrata]	Plantae	93.9	8	4.9e-66
Arabidopsis lyrata subsp. lyrata	XP_020879828.1	XP_020879828.1 uncharacterized protein LOC9300088 isoform X3 [Arabidopsis lyrata subsp. lyrata]	Plantae	97.8	3	6.5e-66
Arabidopsis lyrata subsp. lyrata	XP_020881572.1	XP_020881572.1 (+)-neomenthol dehydrogenase isoform X3 [Arabidopsis lyrata subsp. lyrata]	Plantae	98.4	2	6.6e-66
Arabidopsis lyrata subsp. lyrata	XP_002868917.2	XP_002868917.2 F-box/kelch-repeat protein At4g39580 [Arabidopsis lyrata subsp. lyrata]	Plantae	95.6	6	7.3e-66
Arabidopsis lyrata subsp. lyrata	XP_020870020.1	XP_020870020.1 DDT domain-containing protein DDR4 isoform X2 [Arabidopsis lyrata subsp. lyrata]	Plantae	97.9	4	8.8e-66
Arabidopsis lyrata subsp. lyrata	XP_020870688.1	XP_020870688.1 cytochrome c-type biogenesis ccda-like chloroplastic protein [Arabidopsis lyrata subsp. lyrata]	Plantae	100	0	1.9e-65
Arabidopsis lyrata subsp. lyrata	XP_002862218.1	XP_002862218.1 peroxisomal nicotinamide adenine dinucleotide carrier [Arabidopsis lyrata subsp. lyrata]	Plantae	95.6	6	3.6e-65
Arabidopsis lyrata subsp. lyrata	XP_002867835.1	XP_002867835.1 splicing factor 3B subunit 2 [Arabidopsis lyrata subsp. lyrata]	Plantae	96.4	5	5.6e-65
Arabidopsis lyrata subsp. lyrata	XP_020879025.1	XP_020879025.1 LOW QUALITY PROTEIN: polygalacturonase At1g48100 [Arabidopsis lyrata subsp. lyrata]	Plantae	100	0	1.1e-64
Arabidopsis lyrata subsp. lyrata	XP_020879025.1	XP_020879025.1 LOW QUALITY PROTEIN: polygalacturonase At1g48100 [Arabidopsis lyrata subsp. lyrata]	Plantae	100	0	1.1e-64
Arabidopsis lyrata subsp. lyrata	XP_020879745.1	XP_020879745.1 putative F-box protein At1g58310 [Arabidopsis lyrata subsp. lyrata]	Plantae	92.4	10	8.5e-64
Arabidopsis lyrata subsp. lyrata	XP_002893588.2	XP_002893588.2 chlorophyll a-b binding protein 2, chloroplastic [Arabidopsis lyrata subsp. lyrata]	Plantae	99.2	1	1.4e-63
Arabidopsis lyrata subsp. lyrata	EFH38852.1	EFH38852.1 hypothetical protein ARALYDRAFT_359508 [Arabidopsis lyrata subsp. lyrata]	Plantae	79.7	34	9.8e-63
Arabidopsis lyrata subsp. lyrata	EFH38852.1	EFH38852.1 hypothetical protein ARALYDRAFT_359508 [Arabidopsis lyrata subsp. lyrata]	Plantae	79.7	34	9.8e-63
Arabidopsis lyrata subsp. lyrata	XP_002872053.1	XP_002872053.1 F-box/LRR-repeat protein 4 [Arabidopsis lyrata subsp. lyrata]	Plantae	95.9	5	1.1e-62
Arabidopsis lyrata subsp. lyrata	XP_020882871.1	XP_020882871.1 polycomb group protein EMBRYONIC FLOWER 2 [Arabidopsis lyrata subsp. lyrata]	Plantae	100	0	1.7e-62
Arabidopsis lyrata subsp. lyrata	XP_020882871.1	XP_020882871.1 polycomb group protein EMBRYONIC FLOWER 2 [Arabidopsis lyrata subsp. lyrata]	Plantae	100	0	1.7e-62
Arabidopsis lyrata subsp. lyrata	XP_020883676.1	XP_020883676.1 uncharacterized protein LOC9314884 [Arabidopsis lyrata subsp. lyrata]	Plantae	81.1	29	2.9e-62
Arabidopsis lyrata subsp. lyrata	XP_002886727.1	XP_002886727.1 60S ribosomal protein L21-2 [Arabidopsis lyrata subsp. lyrata]	Plantae	100	0	2.6e-61
Arabidopsis lyrata subsp. lyrata	XP_002884425.1	XP_002884425.1 NAC domain-containing protein 92 [Arabidopsis lyrata subsp. lyrata]	Plantae	100	0	5.8e-61
Arabidopsis lyrata subsp. lyrata	XP_020890043.1	XP_020890043.1 uncharacterized protein LOC9324173 isoform X2 [Arabidopsis lyrata subsp. lyrata]	Plantae	89.4	14	3.1e-60
Arabidopsis lyrata subsp. lyrata	XP_020890043.1	XP_020890043.1 uncharacterized protein LOC9324173 isoform X2 [Arabidopsis lyrata subsp. lyrata]	Plantae	89.4	14	3.1e-60
Arabidopsis lyrata subsp. lyrata	XP_020869499.1	XP_020869499.1 GDSL esterase/lipase At1g28590 [Arabidopsis lyrata subsp. lyrata]	Plantae	93.2	8	3.5e-60
Arabidopsis lyrata subsp. lyrata	XP_002866959.1	XP_002866959.1 protein MRG1 [Arabidopsis lyrata subsp. lyrata]	Plantae	95.4	6	4.6e-60
Arabidopsis lyrata subsp. lyrata	XP_020874607.1	XP_020874607.1 uncharacterized protein LOC9304862 [Arabidopsis lyrata subsp. lyrata]	Plantae	94.4	7	8.6e-60
Arabidopsis lyrata subsp. lyrata	XP_020883742.1	XP_020883742.1 uncharacterized protein LOC9317786 [Arabidopsis lyrata subsp. lyrata]	Plantae	100	0	2.2e-59
Arabidopsis lyrata subsp. lyrata	XP_020888804.1	XP_020888804.1 uncharacterized protein LOC9318967 [Arabidopsis lyrata subsp. lyrata]	Plantae	100	0	4.4e-59
Arabidopsis lyrata subsp. lyrata	XP_020869177.1	XP_020869177.1 DNA polymerase epsilon catalytic subunit A [Arabidopsis lyrata subsp. lyrata]	Plantae	100	0	8.6e-59
Arabidopsis lyrata subsp. lyrata	EFH65549.1	EFH65549.1 predicted protein [Arabidopsis lyrata subsp. lyrata]	Plantae	84.7	2	3.1e-58
Arabidopsis lyrata subsp. lyrata	XP_002862521.1	XP_002862521.1 caffeoylshikimate esterase [Arabidopsis lyrata subsp. lyrata]	Plantae	95.7	4	7.9e-58
Arabidopsis lyrata subsp. lyrata	XP_002883819.2	XP_002883819.2 probable DNA helicase MCM9 isoform X1 [Arabidopsis lyrata subsp. lyrata]	Plantae	97.6	3	2.3e-57
Arabidopsis lyrata subsp. lyrata	XP_002883819.2	XP_002883819.2 probable DNA helicase MCM9 isoform X1 [Arabidopsis lyrata subsp. lyrata]	Plantae	97.6	3	2.3e-57
Arabidopsis lyrata subsp. lyrata	XP_020883696.1	XP_020883696.1 DExH-box ATP-dependent RNA helicase DExH1 [Arabidopsis lyrata subsp. lyrata]	Plantae	100	0	8.3e-57
Arabidopsis lyrata subsp. lyrata	XP_020888019.1	XP_020888019.1 auxin-responsive protein SAUR50 [Arabidopsis lyrata subsp. lyrata]	Plantae	86.4	17	1.7e-56
Arabidopsis lyrata subsp. lyrata	EFH63637.1	EFH63637.1 hypothetical protein ARALYDRAFT_476282 [Arabidopsis lyrata subsp. lyrata]	Plantae	91.4	14	3.3e-56
Arabidopsis lyrata subsp. lyrata	EFH63637.1	EFH63637.1 hypothetical protein ARALYDRAFT_476282 [Arabidopsis lyrata subsp. lyrata]	Plantae	91.4	14	3.3e-56
Arabidopsis lyrata subsp. lyrata	EFH63637.1	EFH63637.1 hypothetical protein ARALYDRAFT_476282 [Arabidopsis lyrata subsp. lyrata]	Plantae	91.4	14	3.3e-56
Arabidopsis lyrata subsp. lyrata	EFH63637.1	EFH63637.1 hypothetical protein ARALYDRAFT_476282 [Arabidopsis lyrata subsp. lyrata]	Plantae	91.4	14	3.3e-56
Arabidopsis lyrata subsp. lyrata	EFH63637.1	EFH63637.1 hypothetical protein ARALYDRAFT_476282 [Arabidopsis lyrata subsp. lyrata]	Plantae	91.4	14	3.3e-56
Arabidopsis lyrata subsp. lyrata	XP_020875304.1	XP_020875304.1 uncharacterized protein LOC9305517 isoform X3 [Arabidopsis lyrata subsp. lyrata]	Plantae	100	0	1e-55
Arabidopsis lyrata subsp. lyrata	XP_020889318.1	XP_020889318.1 inositol oxygenase 2 isoform X2 [Arabidopsis lyrata subsp. lyrata]	Plantae	95.5	5	2.3e-55
Arabidopsis lyrata subsp. lyrata	XP_020883952.1	XP_020883952.1 LRR receptor-like serine/threonine-protein kinase FEI 2 isoform X2 [Arabidopsis lyrata subsp. lyrata]	Plantae	89.3	9	4.6e-55
Arabidopsis lyrata subsp. lyrata	XP_020883952.1	XP_020883952.1 LRR receptor-like serine/threonine-protein kinase FEI 2 isoform X2 [Arabidopsis lyrata subsp. lyrata]	Plantae	89.3	9	4.6e-55
Arabidopsis lyrata subsp. lyrata	XP_002891621.1	XP_002891621.1 AP2-like ethylene-responsive transcription factor PLT2 [Arabidopsis lyrata subsp. lyrata]	Plantae	100	0	5.3e-55
Arabidopsis lyrata subsp. lyrata	EFH50599.1	EFH50599.1 predicted protein [Arabidopsis lyrata subsp. lyrata]	Plantae	76.4	34	7.2e-55
Arabidopsis lyrata subsp. lyrata	XP_020872552.1	XP_020872552.1 aspartic proteinase-like protein 2 isoform X2 [Arabidopsis lyrata subsp. lyrata]	Plantae	100	0	1.2e-54
Arabidopsis lyrata subsp. lyrata	XP_002880834.1	XP_002880834.1 pentatricopeptide repeat-containing protein At2g26790, mitochondrial [Arabidopsis lyrata subsp. lyrata]	Plantae	86.5	17	1.3e-54
Arabidopsis lyrata subsp. lyrata	XP_020871918.1	XP_020871918.1 uncharacterized protein LOC110225909 [Arabidopsis lyrata subsp. lyrata]	Plantae	70.9	44	1.3e-54
Arabidopsis lyrata subsp. lyrata	EFH40793.1	EFH40793.1 hypothetical protein ARALYDRAFT_918971 [Arabidopsis lyrata subsp. lyrata]	Plantae	95.8	5	1.4e-54
Arabidopsis lyrata subsp. lyrata	XP_020868362.1	XP_020868362.1 uncharacterized protein LOC9330156 isoform X1 [Arabidopsis lyrata subsp. lyrata]	Plantae	100	0	2.6e-54
Arabidopsis lyrata subsp. lyrata	XP_002867493.1	XP_002867493.1 uncharacterized protein LOC9305627 [Arabidopsis lyrata subsp. lyrata]	Plantae	100	0	2.7e-54
Arabidopsis lyrata subsp. lyrata	XP_002867493.1	XP_002867493.1 uncharacterized protein LOC9305627 [Arabidopsis lyrata subsp. lyrata]	Plantae	100	0	2.7e-54
Arabidopsis lyrata subsp. lyrata	XP_020877062.1	XP_020877062.1 ABC transporter I family member 20 isoform X2 [Arabidopsis lyrata subsp. lyrata]	Plantae	89.8	12	5.1e-54
Arabidopsis lyrata subsp. lyrata	XP_002883108.1	XP_002883108.1 DNA-directed RNA polymerase D subunit 2b [Arabidopsis lyrata subsp. lyrata]	Plantae	90.2	11	6.5e-54
Arabidopsis lyrata subsp. lyrata	XP_020878630.1	XP_020878630.1 ultraviolet-B receptor UVR8 isoform X2 [Arabidopsis lyrata subsp. lyrata]	Plantae	100	0	1.6e-53
Arabidopsis lyrata subsp. lyrata	XP_020878630.1	XP_020878630.1 ultraviolet-B receptor UVR8 isoform X2 [Arabidopsis lyrata subsp. lyrata]	Plantae	100	0	1.6e-53
Arabidopsis lyrata subsp. lyrata	XP_020878630.1	XP_020878630.1 ultraviolet-B receptor UVR8 isoform X2 [Arabidopsis lyrata subsp. lyrata]	Plantae	100	0	1.9e-53
Arabidopsis lyrata subsp. lyrata	XP_020880281.1	XP_020880281.1 uncharacterized protein At2g39795, mitochondrial [Arabidopsis lyrata subsp. lyrata]	Plantae	91.8	11	2.8e-53
Arabidopsis lyrata subsp. lyrata	XP_020869177.1	XP_020869177.1 DNA polymerase epsilon catalytic subunit A [Arabidopsis lyrata subsp. lyrata]	Plantae	100	0	2.9e-53
Arabidopsis lyrata subsp. lyrata	XP_020887051.1	XP_020887051.1 probable BOI-related E3 ubiquitin-protein ligase 2 [Arabidopsis lyrata subsp. lyrata]	Plantae	89	16	1e-52
Arabidopsis lyrata subsp. lyrata	EFH63637.1	EFH63637.1 hypothetical protein ARALYDRAFT_476282 [Arabidopsis lyrata subsp. lyrata]	Plantae	88.9	14	4.8e-52
Arabidopsis lyrata subsp. lyrata	EFH63637.1	EFH63637.1 hypothetical protein ARALYDRAFT_476282 [Arabidopsis lyrata subsp. lyrata]	Plantae	88.9	14	4.8e-52
Arabidopsis lyrata subsp. lyrata	EFH63637.1	EFH63637.1 hypothetical protein ARALYDRAFT_476282 [Arabidopsis lyrata subsp. lyrata]	Plantae	88.9	14	4.8e-52
Arabidopsis lyrata subsp. lyrata	EFH63637.1	EFH63637.1 hypothetical protein ARALYDRAFT_476282 [Arabidopsis lyrata subsp. lyrata]	Plantae	88.9	14	4.8e-52
Arabidopsis lyrata subsp. lyrata	XP_002876469.1	XP_002876469.1 pentatricopeptide repeat-containing protein At3g58590 [Arabidopsis lyrata subsp. lyrata]	Plantae	92.5	8	1.2e-51
Arabidopsis lyrata subsp. lyrata	XP_020874617.1	XP_020874617.1 F-box/kelch-repeat protein At4g39560 [Arabidopsis lyrata subsp. lyrata]	Plantae	85.7	16	2.6e-51
Arabidopsis lyrata subsp. lyrata	XP_020874617.1	XP_020874617.1 F-box/kelch-repeat protein At4g39560 [Arabidopsis lyrata subsp. lyrata]	Plantae	85.7	16	2.6e-51
Arabidopsis lyrata subsp. lyrata	XP_020876880.1	XP_020876880.1 uncharacterized protein LOC9308350 isoform X1 [Arabidopsis lyrata subsp. lyrata]	Plantae	99	1	3.8e-51
Arabidopsis lyrata subsp. lyrata	XP_020885129.1	XP_020885129.1 ABC transporter B family member 4 [Arabidopsis lyrata subsp. lyrata]	Plantae	100	0	5e-51
Arabidopsis lyrata subsp. lyrata	XP_020885129.1	XP_020885129.1 ABC transporter B family member 4 [Arabidopsis lyrata subsp. lyrata]	Plantae	100	0	5e-51
Arabidopsis lyrata subsp. lyrata	XP_002867470.2	XP_002867470.2 cytochrome c oxidase subunit 6b-3 [Arabidopsis lyrata subsp. lyrata]	Plantae	88.5	11	5.5e-51
Arabidopsis lyrata subsp. lyrata	XP_020885472.1	XP_020885472.1 transcription initiation factor TFIID subunit 4b isoform X2 [Arabidopsis lyrata subsp. lyrata]	Plantae	100	0	8.5e-51
Arabidopsis lyrata subsp. lyrata	XP_020884606.1	XP_020884606.1 IQ domain-containing protein IQM4 [Arabidopsis lyrata subsp. lyrata]	Plantae	97.9	3	1.8e-50
Arabidopsis lyrata subsp. lyrata	EFH55714.1	EFH55714.1 hydroxyproline-rich glycoprotein family protein [Arabidopsis lyrata subsp. lyrata]	Plantae	100	0	2.4e-50
Arabidopsis lyrata subsp. lyrata	XP_002864903.1	XP_002864903.1 protein trichome birefringence-like 12 isoform X1 [Arabidopsis lyrata subsp. lyrata]	Plantae	96.9	3	6.5e-50
Arabidopsis lyrata subsp. lyrata	XP_020884033.1	XP_020884033.1 leucine-rich repeat receptor-like tyrosine-protein kinase PXC3 isoform X2 [Arabidopsis lyrata subsp. lyrata]	Plantae	100	0	4.3e-49
Arabidopsis lyrata subsp. lyrata	XP_020888128.1	XP_020888128.1 LOW QUALITY PROTEIN: glycerol-3-phosphate dehydrogenase SDP6, mitochondrial [Arabidopsis lyrata subsp. lyrata]	Plantae	100	0	3.3e-48
Arabidopsis lyrata subsp. lyrata	XP_020870683.1	XP_020870683.1 very-long-chain 3-oxoacyl-CoA reductase-like protein At1g24470 isoform X1 [Arabidopsis lyrata subsp. lyrata]	Plantae	97	3	3.6e-48
Arabidopsis lyrata subsp. lyrata	XP_020869078.1	XP_020869078.1 protein SPIRRIG isoform X1 [Arabidopsis lyrata subsp. lyrata]	Plantae	97.1	3	4.8e-48
Arabidopsis lyrata subsp. lyrata	XP_020880110.1	XP_020880110.1 ABC transporter C family member 9 [Arabidopsis lyrata subsp. lyrata]	Plantae	100	0	2.3e-47
Arabidopsis lyrata subsp. lyrata	XP_020872218.1	XP_020872218.1 protein PELOTA 1 [Arabidopsis lyrata subsp. lyrata]	Plantae	88.4	5	5.3e-47
Arabidopsis lyrata subsp. lyrata	XP_020872218.1	XP_020872218.1 protein PELOTA 1 [Arabidopsis lyrata subsp. lyrata]	Plantae	88.4	5	5.3e-47
Arabidopsis lyrata subsp. lyrata	XP_002873597.2	XP_002873597.2 probable WRKY transcription factor 75 [Arabidopsis lyrata subsp. lyrata]	Plantae	76.3	22	7.5e-47
Arabidopsis lyrata subsp. lyrata	EFH39807.1	EFH39807.1 hypothetical protein ARALYDRAFT_494510 [Arabidopsis lyrata subsp. lyrata]	Plantae	100	0	9.8e-47
Arabidopsis lyrata subsp. lyrata	EFH39807.1	EFH39807.1 hypothetical protein ARALYDRAFT_494510 [Arabidopsis lyrata subsp. lyrata]	Plantae	100	0	9.8e-47
Arabidopsis lyrata subsp. lyrata	EFH65411.1	EFH65411.1 hypothetical protein ARALYDRAFT_339925 [Arabidopsis lyrata subsp. lyrata]	Plantae	86.3	12	1.8e-46
Arabidopsis lyrata subsp. lyrata	EFH53808.1	EFH53808.1 protein binding protein [Arabidopsis lyrata subsp. lyrata]	Plantae	99	1	5.8e-46
Arabidopsis lyrata subsp. lyrata	XP_002886136.2	XP_002886136.2 histone-lysine N-methyltransferase ASHR1 [Arabidopsis lyrata subsp. lyrata]	Plantae	96	4	6.8e-46
Arabidopsis lyrata subsp. lyrata	XP_020876428.1	XP_020876428.1 uncharacterized protein LOC110227212 [Arabidopsis lyrata subsp. lyrata]	Plantae	59.1	68	1e-45
Arabidopsis lyrata subsp. lyrata	XP_020882661.1	XP_020882661.1 uncharacterized protein LOC9299679 isoform X1 [Arabidopsis lyrata subsp. lyrata]	Plantae	92.9	7	2.5e-45
Arabidopsis lyrata subsp. lyrata	XP_020873436.1	XP_020873436.1 putative glycerol-3-phosphate transporter 2 [Arabidopsis lyrata subsp. lyrata]	Plantae	92.9	7	6.2e-45
Arabidopsis lyrata subsp. lyrata	XP_020876399.1	XP_020876399.1 polyubiquitin [Arabidopsis lyrata subsp. lyrata]	Plantae	96.1	4	6.6e-45
Arabidopsis lyrata subsp. lyrata	EFH41409.1	EFH41409.1 glycine-rich protein [Arabidopsis lyrata subsp. lyrata]	Plantae	100	0	1.1e-44
Arabidopsis lyrata subsp. lyrata	XP_020875682.1	XP_020875682.1 uncharacterized protein LOC9306765 isoform X3 [Arabidopsis lyrata subsp. lyrata]	Plantae	99	1	1.9e-44
Arabidopsis lyrata subsp. lyrata	XP_020875682.1	XP_020875682.1 uncharacterized protein LOC9306765 isoform X3 [Arabidopsis lyrata subsp. lyrata]	Plantae	99	1	1.9e-44
Arabidopsis lyrata subsp. lyrata	XP_020879240.1	XP_020879240.1 LOW QUALITY PROTEIN: uncharacterized protein LOC9307906 [Arabidopsis lyrata subsp. lyrata]	Plantae	94.5	5	1.9e-44
Arabidopsis lyrata subsp. lyrata	XP_002869556.2	XP_002869556.2 LOW QUALITY PROTEIN: uncharacterized protein LOC9303567 [Arabidopsis lyrata subsp. lyrata]	Plantae	92.1	5	3.1e-44
Arabidopsis lyrata subsp. lyrata	XP_002867211.2	XP_002867211.2 zinc transporter 9 [Arabidopsis lyrata subsp. lyrata]	Plantae	100	0	4.1e-44
Arabidopsis lyrata subsp. lyrata	XP_020876399.1	XP_020876399.1 polyubiquitin [Arabidopsis lyrata subsp. lyrata]	Plantae	97.1	3	9.6e-44
Arabidopsis lyrata subsp. lyrata	XP_020869088.1	XP_020869088.1 ADP-ribosylation factor 6 isoform X1 [Arabidopsis lyrata subsp. lyrata]	Plantae	93.3	7	1.2e-43
Arabidopsis lyrata subsp. lyrata	XP_020869088.1	XP_020869088.1 ADP-ribosylation factor 6 isoform X1 [Arabidopsis lyrata subsp. lyrata]	Plantae	93.3	7	1.2e-43
Arabidopsis lyrata subsp. lyrata	XP_020887701.1	XP_020887701.1 LOW QUALITY PROTEIN: tetraspanin-19 [Arabidopsis lyrata subsp. lyrata]	Plantae	100	0	3.5e-43
Arabidopsis lyrata subsp. lyrata	XP_020891052.1	XP_020891052.1 uncharacterized protein LOC9322416 [Arabidopsis lyrata subsp. lyrata]	Plantae	71	39	6.2e-43
Arabidopsis lyrata subsp. lyrata	XP_020872726.1	XP_020872726.1 peptidyl-tRNA hydrolase 2, mitochondrial [Arabidopsis lyrata subsp. lyrata]	Plantae	98.9	1	1.7e-42
Arabidopsis lyrata subsp. lyrata	XP_002877396.1	XP_002877396.1 protein indeterminate-domain 9 [Arabidopsis lyrata subsp. lyrata]	Plantae	85	18	3.6e-42
Arabidopsis lyrata subsp. lyrata	XP_002877396.1	XP_002877396.1 protein indeterminate-domain 9 [Arabidopsis lyrata subsp. lyrata]	Plantae	85	18	3.6e-42
Arabidopsis lyrata subsp. lyrata	XP_002862253.2	XP_002862253.2 LOW QUALITY PROTEIN: peroxisomal membrane protein 11D [Arabidopsis lyrata subsp. lyrata]	Plantae	100	0	5.3e-42
Arabidopsis lyrata subsp. lyrata	XP_020885851.1	XP_020885851.1 ABC transporter G family member 15 [Arabidopsis lyrata subsp. lyrata]	Plantae	85.3	15	9.6e-41
Arabidopsis lyrata subsp. lyrata	XP_020869088.1	XP_020869088.1 ADP-ribosylation factor 6 isoform X1 [Arabidopsis lyrata subsp. lyrata]	Plantae	93.8	6	2.7e-40
Arabidopsis lyrata subsp. lyrata	XP_020869088.1	XP_020869088.1 ADP-ribosylation factor 6 isoform X1 [Arabidopsis lyrata subsp. lyrata]	Plantae	93.8	6	2.7e-40
Arabidopsis lyrata subsp. lyrata	EFH57809.1	EFH57809.1 hypothetical protein ARALYDRAFT_321492 [Arabidopsis lyrata subsp. lyrata]	Plantae	87.9	11	2.9e-40
Arabidopsis lyrata subsp. lyrata	XP_020886530.1	XP_020886530.1 auxin-responsive protein IAA16 isoform X1 [Arabidopsis lyrata subsp. lyrata]	Plantae	89.8	10	2.9e-40
Arabidopsis lyrata subsp. lyrata	XP_002892377.2	XP_002892377.2 zinc finger protein CONSTANS-LIKE 6 isoform X3 [Arabidopsis lyrata subsp. lyrata]	Plantae	84.6	15	1.4e-39
Arabidopsis lyrata subsp. lyrata	XP_002863621.1	XP_002863621.1 cysteine-rich repeat secretory protein 56 [Arabidopsis lyrata subsp. lyrata]	Plantae	82.2	18	3.9e-39
Arabidopsis lyrata subsp. lyrata	XP_020891071.1	XP_020891071.1 ABC transporter B family member 26, chloroplastic isoform X2 [Arabidopsis lyrata subsp. lyrata]	Plantae	100	0	3.3e-38
Arabidopsis lyrata subsp. lyrata	XP_020874341.1	XP_020874341.1 uncharacterized protein LOC9306467 [Arabidopsis lyrata subsp. lyrata]	Plantae	100	0	1.1e-36
Arabidopsis lyrata subsp. lyrata	XP_020885467.1	XP_020885467.1 pumilio homolog 2 [Arabidopsis lyrata subsp. lyrata]	Plantae	100	0	7.2e-36
Arabidopsis lyrata subsp. lyrata	XP_020871231.1	XP_020871231.1 agamous-like MADS-box protein AGL80 [Arabidopsis lyrata subsp. lyrata]	Plantae	90.5	8	2.8e-35
Arabidopsis lyrata subsp. lyrata	XP_020866309.1	XP_020866309.1 protein CHROMATIN REMODELING 20 [Arabidopsis lyrata subsp. lyrata]	Plantae	81.2	16	2.4e-34
Arabidopsis lyrata subsp. lyrata	XP_020880502.1	XP_020880502.1 IQ domain-containing protein IQM6 [Arabidopsis lyrata subsp. lyrata]	Plantae	95	5	2.9e-34
Arabidopsis lyrata subsp. lyrata	XP_020878812.1	XP_020878812.1 transcription factor HEC3 [Arabidopsis lyrata subsp. lyrata]	Plantae	97.3	3	1.4e-33
Arabidopsis lyrata subsp. lyrata	XP_020880739.1	XP_020880739.1 LOW QUALITY PROTEIN: putative F-box/FBD/LRR-repeat protein At3g49480 [Arabidopsis lyrata subsp. lyrata]	Plantae	64.4	42	2.5e-33
Arabidopsis lyrata subsp. lyrata	XP_020880739.1	XP_020880739.1 LOW QUALITY PROTEIN: putative F-box/FBD/LRR-repeat protein At3g49480 [Arabidopsis lyrata subsp. lyrata]	Plantae	64.4	42	2.5e-33
Arabidopsis lyrata subsp. lyrata	XP_020880739.1	XP_020880739.1 LOW QUALITY PROTEIN: putative F-box/FBD/LRR-repeat protein At3g49480 [Arabidopsis lyrata subsp. lyrata]	Plantae	64.4	42	2.5e-33
Arabidopsis lyrata subsp. lyrata	XP_020881058.1	XP_020881058.1 LOW QUALITY PROTEIN: double-stranded RNA-binding protein 3 [Arabidopsis lyrata subsp. lyrata]	Plantae	97.4	2	2.6e-33
Arabidopsis lyrata subsp. lyrata	EFH56857.1	EFH56857.1 hypothetical protein ARALYDRAFT_320270 [Arabidopsis lyrata subsp. lyrata]	Plantae	64.7	45	7.6e-33
Arabidopsis lyrata subsp. lyrata	XP_002893017.1	XP_002893017.1 protein PHYTOCHROME KINASE SUBSTRATE 3 [Arabidopsis lyrata subsp. lyrata]	Plantae	90.5	8	1.6e-32
Arabidopsis lyrata subsp. lyrata	XP_020877098.1	XP_020877098.1 DNA-binding protein BIN4 isoform X5 [Arabidopsis lyrata subsp. lyrata]	Plantae	56.3	27	2.7e-32
Arabidopsis lyrata subsp. lyrata	XP_020873719.1	XP_020873719.1 protein TAPETUM DETERMINANT 1 isoform X2 [Arabidopsis lyrata subsp. lyrata]	Plantae	83.3	16	5e-32
Arabidopsis lyrata subsp. lyrata	XP_020881020.1	XP_020881020.1 uncharacterized protein At3g49140 isoform X2 [Arabidopsis lyrata subsp. lyrata]	Plantae	97.3	2	7.3e-32
Arabidopsis lyrata subsp. lyrata	XP_020881020.1	XP_020881020.1 uncharacterized protein At3g49140 isoform X2 [Arabidopsis lyrata subsp. lyrata]	Plantae	97.3	2	7.3e-32
Arabidopsis lyrata subsp. lyrata	XP_020881020.1	XP_020881020.1 uncharacterized protein At3g49140 isoform X2 [Arabidopsis lyrata subsp. lyrata]	Plantae	97.3	2	7.3e-32
Arabidopsis lyrata subsp. lyrata	EFH58579.1	EFH58579.1 hypothetical protein ARALYDRAFT_896415 [Arabidopsis lyrata subsp. lyrata]	Plantae	76.8	15	6.1e-31
Arabidopsis lyrata subsp. lyrata	XP_020890709.1	XP_020890709.1 uncharacterized protein LOC110230859, partial [Arabidopsis lyrata subsp. lyrata]	Plantae	57.3	53	9.6e-30
Arabidopsis lyrata subsp. lyrata	XP_020878958.1	XP_020878958.1 DNA-directed RNA polymerase III subunit rpc31 [Arabidopsis lyrata subsp. lyrata]	Plantae	89.6	7	2.3e-28
Arabidopsis lyrata subsp. lyrata	XP_020872899.1	XP_020872899.1 protein MICRORCHIDIA 2 [Arabidopsis lyrata subsp. lyrata]	Plantae	67.3	31	7.4e-28
Arabidopsis lyrata subsp. lyrata	XP_020872899.1	XP_020872899.1 protein MICRORCHIDIA 2 [Arabidopsis lyrata subsp. lyrata]	Plantae	67.3	31	7.4e-28
Arabidopsis lyrata subsp. lyrata	EFH46221.1	EFH46221.1 hypothetical protein ARALYDRAFT_354767 [Arabidopsis lyrata subsp. lyrata]	Plantae	55.6	32	4.4e-27
Arabidopsis lyrata subsp. lyrata	XP_002871322.2	XP_002871322.2 uncharacterized protein LOC9309422 [Arabidopsis lyrata subsp. lyrata]	Plantae	82.4	12	1.2e-25
Arabidopsis lyrata subsp. lyrata	XP_020882226.1	XP_020882226.1 peroxidase 67 [Arabidopsis lyrata subsp. lyrata]	Plantae	85.1	11	1.5e-25
Arabidopsis lyrata subsp. lyrata	EFH57831.1	EFH57831.1 hypothetical protein ARALYDRAFT_903024 [Arabidopsis lyrata subsp. lyrata]	Plantae	85.2	9	2.4e-25
Arabidopsis lyrata subsp. lyrata	EFH57831.1	EFH57831.1 hypothetical protein ARALYDRAFT_903024 [Arabidopsis lyrata subsp. lyrata]	Plantae	85.2	9	2.4e-25
Arabidopsis lyrata subsp. lyrata	XP_020876620.1	XP_020876620.1 far upstream element-binding protein 1 [Arabidopsis lyrata subsp. lyrata]	Plantae	69.2	36	2.5e-24
Arabidopsis lyrata subsp. lyrata	XP_002884796.2	XP_002884796.2 cyclin-dependent protein kinase inhibitor SMR1 [Arabidopsis lyrata subsp. lyrata]	Plantae	97.7	2	6.8e-24
Arabidopsis lyrata subsp. lyrata	XP_020883676.1	XP_020883676.1 uncharacterized protein LOC9314884 [Arabidopsis lyrata subsp. lyrata]	Plantae	54.4	51	8e-23
Arabidopsis lyrata subsp. lyrata	XP_020868248.1	XP_020868248.1 RGG repeats nuclear RNA binding protein C [Arabidopsis lyrata subsp. lyrata]	Plantae	86.2	21	8.1e-23
Arabidopsis lyrata subsp. lyrata	EFH45069.1	EFH45069.1 predicted protein [Arabidopsis lyrata subsp. lyrata]	Plantae	60.2	42	1.5e-21
Arabidopsis lyrata subsp. lyrata	EFH46221.1	EFH46221.1 hypothetical protein ARALYDRAFT_354767 [Arabidopsis lyrata subsp. lyrata]	Plantae	66.3	23	1.8e-21
Arabidopsis lyrata subsp. lyrata	EFH50864.1	EFH50864.1 KH domain-containing protein [Arabidopsis lyrata subsp. lyrata]	Plantae	77.2	36	4.5e-21
Arabidopsis lyrata subsp. lyrata	EFH50864.1	EFH50864.1 KH domain-containing protein [Arabidopsis lyrata subsp. lyrata]	Plantae	77.2	36	4.5e-21
Arabidopsis lyrata subsp. lyrata	EFH50864.1	EFH50864.1 KH domain-containing protein [Arabidopsis lyrata subsp. lyrata]	Plantae	77.2	36	4.5e-21
Arabidopsis lyrata subsp. lyrata	EFH50864.1	EFH50864.1 KH domain-containing protein [Arabidopsis lyrata subsp. lyrata]	Plantae	77.2	36	4.5e-21
Arabidopsis lyrata subsp. lyrata	EFH50864.1	EFH50864.1 KH domain-containing protein [Arabidopsis lyrata subsp. lyrata]	Plantae	77.2	36	4.5e-21
Arabidopsis lyrata subsp. lyrata	EFH50864.1	EFH50864.1 KH domain-containing protein [Arabidopsis lyrata subsp. lyrata]	Plantae	77.2	36	4.5e-21
Arabidopsis lyrata subsp. lyrata	EFH50864.1	EFH50864.1 KH domain-containing protein [Arabidopsis lyrata subsp. lyrata]	Plantae	77.2	36	4.5e-21
Arabidopsis lyrata subsp. lyrata	XP_002893641.1	XP_002893641.1 epsin-1 [Arabidopsis lyrata subsp. lyrata]	Plantae	95.9	2	1.9e-19
Arabidopsis lyrata subsp. lyrata	XP_020876464.1	XP_020876464.1 uncharacterized protein LOC110227221 [Arabidopsis lyrata subsp. lyrata]	Plantae	47.7	51	3.6e-19
Arabidopsis lyrata subsp. lyrata	XP_020878063.1	XP_020878063.1 coiled-coil domain-containing protein SCD2 isoform X3 [Arabidopsis lyrata subsp. lyrata]	Plantae	96.3	5	1.8e-18
Arabidopsis lyrata subsp. lyrata	XP_020890774.1	XP_020890774.1 pentatricopeptide repeat-containing protein At1g62720 isoform X2 [Arabidopsis lyrata subsp. lyrata]	Plantae	93.9	3	4.8e-17
Arabidopsis lyrata subsp. lyrata	XP_020890774.1	XP_020890774.1 pentatricopeptide repeat-containing protein At1g62720 isoform X2 [Arabidopsis lyrata subsp. lyrata]	Plantae	93.9	3	4.8e-17
Arabidopsis lyrata subsp. lyrata	XP_020891440.1	XP_020891440.1 kinesin-like protein KIN-14P [Arabidopsis lyrata subsp. lyrata]	Plantae	98	1	2.7e-16
Arabidopsis lyrata subsp. lyrata	XP_020890693.1	XP_020890693.1 pentatricopeptide repeat-containing protein At1g63130, mitochondrial-like [Arabidopsis lyrata subsp. lyrata]	Plantae	73	34	8.4e-15
Arabidopsis lyrata subsp. lyrata	XP_020870066.1	XP_020870066.1 inositol polyphosphate multikinase beta isoform X1 [Arabidopsis lyrata subsp. lyrata]	Plantae	97.6	1	9.3e-15
Arabidopsis lyrata subsp. lyrata	XP_020890693.1	XP_020890693.1 pentatricopeptide repeat-containing protein At1g63130, mitochondrial-like [Arabidopsis lyrata subsp. lyrata]	Plantae	72.2	35	3.2e-14
Arabidopsis lyrata subsp. lyrata	XP_020890693.1	XP_020890693.1 pentatricopeptide repeat-containing protein At1g63130, mitochondrial-like [Arabidopsis lyrata subsp. lyrata]	Plantae	72.2	35	3.2e-14
Arabidopsis lyrata subsp. lyrata	XP_020890693.1	XP_020890693.1 pentatricopeptide repeat-containing protein At1g63130, mitochondrial-like [Arabidopsis lyrata subsp. lyrata]	Plantae	72.2	35	3.2e-14
Arabidopsis lyrata subsp. lyrata	XP_020869100.1	XP_020869100.1 polyadenylate-binding protein 2 isoform X1 [Arabidopsis lyrata subsp. lyrata]	Plantae	98.8	1	3.6e-14
Arabidopsis lyrata subsp. lyrata	XP_020873280.1	XP_020873280.1 coiled-coil domain-containing protein SCD2 isoform X1 [Arabidopsis lyrata subsp. lyrata]	Plantae	100	0	5.1e-14
Arabidopsis lyrata subsp. lyrata	EFH42372.1	EFH42372.1 predicted protein, partial [Arabidopsis lyrata subsp. lyrata]	Plantae	58.7	29	2.8e-13
Arabidopsis lyrata subsp. lyrata	XP_020876399.1	XP_020876399.1 polyubiquitin [Arabidopsis lyrata subsp. lyrata]	Plantae	97.8	1	1.8e-12
Arabidopsis lyrata subsp. lyrata	XP_020887614.1	XP_020887614.1 pentatricopeptide repeat-containing protein At2g17210 [Arabidopsis lyrata subsp. lyrata]	Plantae	90.5	4	3e-12
Arabidopsis lyrata subsp. lyrata	XP_002869525.1	XP_002869525.1 pentatricopeptide repeat-containing protein At4g28010 [Arabidopsis lyrata subsp. lyrata]	Plantae	95	2	5e-12
Arabidopsis lyrata subsp. lyrata	XP_002869525.1	XP_002869525.1 pentatricopeptide repeat-containing protein At4g28010 [Arabidopsis lyrata subsp. lyrata]	Plantae	95	2	5e-12
Arabidopsis lyrata subsp. lyrata	XP_002869525.1	XP_002869525.1 pentatricopeptide repeat-containing protein At4g28010 [Arabidopsis lyrata subsp. lyrata]	Plantae	95	2	5e-12
Arabidopsis lyrata subsp. lyrata	XP_020890693.1	XP_020890693.1 pentatricopeptide repeat-containing protein At1g63130, mitochondrial-like [Arabidopsis lyrata subsp. lyrata]	Plantae	69.8	38	5.1e-12
Arabidopsis lyrata subsp. lyrata	XP_020890693.1	XP_020890693.1 pentatricopeptide repeat-containing protein At1g63130, mitochondrial-like [Arabidopsis lyrata subsp. lyrata]	Plantae	69.8	38	5.1e-12
Arabidopsis lyrata subsp. lyrata	XP_020886576.1	XP_020886576.1 pentatricopeptide repeat-containing protein At3g09060 [Arabidopsis lyrata subsp. lyrata]	Plantae	92.1	3	7.2e-12
Arabidopsis lyrata subsp. lyrata	XP_002884854.2	XP_002884854.2 lipid droplet-associated hydrolase [Arabidopsis lyrata subsp. lyrata]	Plantae	80	9	2.6e-11
Arabidopsis lyrata subsp. lyrata	XP_002884854.2	XP_002884854.2 lipid droplet-associated hydrolase [Arabidopsis lyrata subsp. lyrata]	Plantae	80	9	2.6e-11
Arabidopsis lyrata subsp. petraea	ACA61613.1	ACA61613.1 hypothetical protein AP2_E11.1 [Arabidopsis lyrata subsp. petraea]	Plantae	60.8	56	2.9e-40
Arabidopsis suecica	YP_009258218.1	YP_009258218.1 NADH dehydrogenase ND4 (chloroplast) [Arabidopsis suecica]	Plantae	95.6	21	6.2e-252
Arabidopsis thaliana	NP_001332116.1	NP_001332116.1 FIP1[V]-like protein [Arabidopsis thaliana]	Plantae	99.9	1	0
Arabidopsis thaliana	NP_200612.2	NP_200612.2 FIP1[V]-like protein [Arabidopsis thaliana]	Plantae	99.9	1	0
Arabidopsis thaliana	NP_179486.1	NP_179486.1 H[+]-ATPase 1 [Arabidopsis thaliana]	Plantae	100	0	0
Arabidopsis thaliana	NP_179486.1	NP_179486.1 H[+]-ATPase 1 [Arabidopsis thaliana]	Plantae	100	0	0
Arabidopsis thaliana	NP_201073.1	NP_201073.1 H[+]-ATPase 11 [Arabidopsis thaliana]	Plantae	100	0	0
Arabidopsis thaliana	NP_201073.1	NP_201073.1 H[+]-ATPase 11 [Arabidopsis thaliana]	Plantae	100	0	0
Arabidopsis thaliana	NP_201073.1	NP_201073.1 H[+]-ATPase 11 [Arabidopsis thaliana]	Plantae	100	0	0
Arabidopsis thaliana	NP_201073.1	NP_201073.1 H[+]-ATPase 11 [Arabidopsis thaliana]	Plantae	98.2	17	0
Arabidopsis thaliana	NP_201073.1	NP_201073.1 H[+]-ATPase 11 [Arabidopsis thaliana]	Plantae	100	0	0
Arabidopsis thaliana	NP_194748.1	NP_194748.1 H[+]-ATPase 2 [Arabidopsis thaliana]	Plantae	99.9	1	0
Arabidopsis thaliana	NP_194748.1	NP_194748.1 H[+]-ATPase 2 [Arabidopsis thaliana]	Plantae	97.4	25	0
Arabidopsis thaliana	NP_200545.1	NP_200545.1 H[+]-ATPase 3 [Arabidopsis thaliana]	Plantae	94.2	55	0
Arabidopsis thaliana	NP_200545.1	NP_200545.1 H[+]-ATPase 3 [Arabidopsis thaliana]	Plantae	94.5	41	0
Arabidopsis thaliana	NP_200545.1	NP_200545.1 H[+]-ATPase 3 [Arabidopsis thaliana]	Plantae	94.9	45	0
Arabidopsis thaliana	NP_200545.1	NP_200545.1 H[+]-ATPase 3 [Arabidopsis thaliana]	Plantae	100	0	0
Arabidopsis thaliana	NP_190378.2	NP_190378.2 H[+]-ATPase 4 [Arabidopsis thaliana]	Plantae	100	0	0
Arabidopsis thaliana	NP_001327362.1	NP_001327362.1 H[+]-ATPase 7 [Arabidopsis thaliana]	Plantae	100	0	0
Arabidopsis thaliana	NP_189850.1	NP_189850.1 H[+]-ATPase 8 [Arabidopsis thaliana]	Plantae	100	0	0
Arabidopsis thaliana	NP_198313.2	NP_198313.2 Voltage-gated chloride channel family protein [Arabidopsis thaliana]	Plantae	100	0	0
Arabidopsis thaliana	NP_567972.1	NP_567972.1 subtilisin-like serine protease 2 [Arabidopsis thaliana]	Plantae	100	0	0
Arabidopsis thaliana	NP_174156.1	NP_174156.1 receptor like protein 4 [Arabidopsis thaliana]	Plantae	100	0	0
Arabidopsis thaliana	NP_196999.1	NP_196999.1 golgi alpha-mannosidase II [Arabidopsis thaliana]	Plantae	100	0	0
Arabidopsis thaliana	NP_200660.1	NP_200660.1 Protein kinase superfamily protein [Arabidopsis thaliana]	Plantae	100	0	0
Arabidopsis thaliana	NP_564440.1	NP_564440.1 NAC domain containing protein 17 [Arabidopsis thaliana]	Plantae	100	0	0
Arabidopsis thaliana	NP_179466.1	NP_179466.1 chromatin remodeling 8 [Arabidopsis thaliana]	Plantae	100	0	0
Arabidopsis thaliana	NP_179466.1	NP_179466.1 chromatin remodeling 8 [Arabidopsis thaliana]	Plantae	100	0	0
Arabidopsis thaliana	NP_179466.1	NP_179466.1 chromatin remodeling 8 [Arabidopsis thaliana]	Plantae	100	0	0
Arabidopsis thaliana	NP_179466.1	NP_179466.1 chromatin remodeling 8 [Arabidopsis thaliana]	Plantae	100	0	0
Arabidopsis thaliana	NP_187930.2	NP_187930.2 WW domain-containing protein [Arabidopsis thaliana]	Plantae	100	0	0
Arabidopsis thaliana	NP_001154613.1	NP_001154613.1 WW domain-containing protein [Arabidopsis thaliana]	Plantae	100	0	0
Arabidopsis thaliana	NP_566520.1	NP_566520.1 DNA photolyase family protein [Arabidopsis thaliana]	Plantae	100	0	0
Arabidopsis thaliana	NP_178241.1	NP_178241.1 ABC-2 type transporter family protein [Arabidopsis thaliana]	Plantae	100	0	0
Arabidopsis thaliana	NP_849922.1	NP_849922.1 ABC-2 type transporter family protein [Arabidopsis thaliana]	Plantae	100	0	0
Arabidopsis thaliana	NP_172050.1	NP_172050.1 beta-hexosaminidase 2 [Arabidopsis thaliana]	Plantae	100	0	0
Arabidopsis thaliana	NP_001325950.1	NP_001325950.1 P-loop nucleoside triphosphate hydrolases superfamily protein with CH (Calponin Homology) domain-containing protein [Arabidopsis thaliana]	Plantae	100	0	0
Arabidopsis thaliana	NP_198864.2	NP_198864.2 embryo defective 3012 [Arabidopsis thaliana]	Plantae	100	0	0
Arabidopsis thaliana	NP_198864.2	NP_198864.2 embryo defective 3012 [Arabidopsis thaliana]	Plantae	99.9	1	0
Arabidopsis thaliana	NP_176299.1	NP_176299.1 plus-3 domain-containing protein [Arabidopsis thaliana]	Plantae	100	0	0
Arabidopsis thaliana	NP_176299.1	NP_176299.1 plus-3 domain-containing protein [Arabidopsis thaliana]	Plantae	100	0	0
Arabidopsis thaliana	NP_564177.1	NP_564177.1 Plant neutral invertase family protein [Arabidopsis thaliana]	Plantae	100	0	0
Arabidopsis thaliana	NP_178984.1	NP_178984.1 ABC-2 type transporter family protein [Arabidopsis thaliana]	Plantae	100	0	0
Arabidopsis thaliana	NP_189852.2	NP_189852.2 transducin family protein / WD-40 repeat family protein [Arabidopsis thaliana]	Plantae	100	0	0
Arabidopsis thaliana	NP_001327911.1	NP_001327911.1 chromatin remodeling 38 [Arabidopsis thaliana]	Plantae	99.8	1	0
Arabidopsis thaliana	NP_173018.2	NP_173018.2 centromere protein C [Arabidopsis thaliana]	Plantae	100	0	0
Arabidopsis thaliana	NP_193133.3	NP_193133.3 zinc ion binding protein [Arabidopsis thaliana]	Plantae	100	0	0
Arabidopsis thaliana	NP_565160.3	NP_565160.3 putative protein kinase 1 [Arabidopsis thaliana]	Plantae	100	0	0
Arabidopsis thaliana	AAG51619.1	AAG51619.1 putative protein kinase; 18583-21234 [Arabidopsis thaliana]	Plantae	100	0	0
Arabidopsis thaliana	NP_171830.1	NP_171830.1 debranching enzyme 1 [Arabidopsis thaliana]	Plantae	100	0	0
Arabidopsis thaliana	NP_190674.2	NP_190674.2 FG-GAP repeat-containing protein [Arabidopsis thaliana]	Plantae	100	0	0
Arabidopsis thaliana	NP_182112.2	NP_182112.2 beta-amylase 7 [Arabidopsis thaliana]	Plantae	100	0	0
Arabidopsis thaliana	NP_196927.4	NP_196927.4 ankyrin [Arabidopsis thaliana]	Plantae	100	0	0
Arabidopsis thaliana	OAO91437.1	OAO91437.1 hypothetical protein AXX17_AT5G13690 [Arabidopsis thaliana]	Plantae	100	0	0
Arabidopsis thaliana	NP_177879.3	NP_177879.3 tubulin-tyrosine ligase [Arabidopsis thaliana]	Plantae	100	0	0
Arabidopsis thaliana	NP_568825.1	NP_568825.1 beta-1,2-xylosyltransferase [Arabidopsis thaliana]	Plantae	100	0	0
Arabidopsis thaliana	NP_680157.1	NP_680157.1 polyketide cyclase/dehydrase/lipid transporter [Arabidopsis thaliana]	Plantae	100	0	0
Arabidopsis thaliana	AAG12549.1	AAG12549.1 Unknown Protein [Arabidopsis thaliana]	Plantae	100	0	0
Arabidopsis thaliana	NP_850297.1	NP_850297.1 P-loop containing nucleoside triphosphate hydrolases superfamily protein [Arabidopsis thaliana]	Plantae	99.9	1	0
Arabidopsis thaliana	NP_564794.1	NP_564794.1 Octicosapeptide/Phox/Bem1p (PB1) domain-containing protein / tetratricopeptide repeat (TPR)-containing protein [Arabidopsis thaliana]	Plantae	100	0	0
Arabidopsis thaliana	NP_179501.1	NP_179501.1 heavy metal atpase 4 [Arabidopsis thaliana]	Plantae	100	0	0
Arabidopsis thaliana	NP_179501.1	NP_179501.1 heavy metal atpase 4 [Arabidopsis thaliana]	Plantae	100	0	0
Arabidopsis thaliana	NP_187120.1	NP_187120.1 Malectin/receptor-like protein kinase family protein [Arabidopsis thaliana]	Plantae	96.4	0	0
Arabidopsis thaliana	NP_187120.1	NP_187120.1 Malectin/receptor-like protein kinase family protein [Arabidopsis thaliana]	Plantae	96.4	0	0
Arabidopsis thaliana	NP_192203.1	NP_192203.1 oxidoreductase, 2OG-Fe(II) oxygenase family protein [Arabidopsis thaliana]	Plantae	100	0	0
Arabidopsis thaliana	NP_566299.1	NP_566299.1 GPI transamidase component Gpi16 subunit family protein [Arabidopsis thaliana]	Plantae	100	0	0
Arabidopsis thaliana	NP_566299.1	NP_566299.1 GPI transamidase component Gpi16 subunit family protein [Arabidopsis thaliana]	Plantae	100	0	0
Arabidopsis thaliana	NP_001323826.1	NP_001323826.1 ARID/BRIGHT AND ELM2 DNA-binding domain-containing protein [Arabidopsis thaliana]	Plantae	100	0	0
Arabidopsis thaliana	NP_175437.1	NP_175437.1 NB-ARC domain-containing disease resistance protein [Arabidopsis thaliana]	Plantae	99.6	2	0
Arabidopsis thaliana	AAG51901.1	AAG51901.1 hypothetical protein; 74608-67463 [Arabidopsis thaliana]	Plantae	92.7	38	0
Arabidopsis thaliana	NP_179917.2	NP_179917.2 filament-like protein (DUF869) [Arabidopsis thaliana]	Plantae	100	0	0
Arabidopsis thaliana	OAP07555.1	OAP07555.1 hypothetical protein AXX17_AT2G19010 [Arabidopsis thaliana]	Plantae	95.5	28	0
Arabidopsis thaliana	AAD55482.1	AAD55482.1 Hypothetical protein [Arabidopsis thaliana]	Plantae	100	0	0
Arabidopsis thaliana	NP_199792.1	NP_199792.1 methionine S-methyltransferase [Arabidopsis thaliana]	Plantae	100	0	0
Arabidopsis thaliana	NP_565199.1	NP_565199.1 topoisomerase II-associated protein [Arabidopsis thaliana]	Plantae	100	0	0
Arabidopsis thaliana	NP_565199.1	NP_565199.1 topoisomerase II-associated protein [Arabidopsis thaliana]	Plantae	100	0	0
Arabidopsis thaliana	NP_194129.1	NP_194129.1 auxin response factor 9 [Arabidopsis thaliana]	Plantae	100	0	0
Arabidopsis thaliana	NP_181977.1	NP_181977.1 Glycosyl hydrolase superfamily protein [Arabidopsis thaliana]	Plantae	100	0	0
Arabidopsis thaliana	NP_177538.1	NP_177538.1 Phosphoribulokinase / Uridine kinase family [Arabidopsis thaliana]	Plantae	100	0	0
Arabidopsis thaliana	NP_001326588.1	NP_001326588.1 NIMA-related kinase 4 [Arabidopsis thaliana]	Plantae	100	0	0
Arabidopsis thaliana	NP_001190229.1	NP_001190229.1 transducin family protein / WD-40 repeat family protein [Arabidopsis thaliana]	Plantae	100	0	0
Arabidopsis thaliana	NP_001190229.1	NP_001190229.1 transducin family protein / WD-40 repeat family protein [Arabidopsis thaliana]	Plantae	100	0	0
Arabidopsis thaliana	NP_565717.2	NP_565717.2 Cysteinyl-tRNA synthetase, class Ia family protein [Arabidopsis thaliana]	Plantae	100	0	0
Arabidopsis thaliana	NP_173566.1	NP_173566.1 SCARECROW-like 1 [Arabidopsis thaliana]	Plantae	100	0	0
Arabidopsis thaliana	NP_187360.1	NP_187360.1 NB-ARC domain-containing disease resistance protein [Arabidopsis thaliana]	Plantae	100	0	0
Arabidopsis thaliana	NP_187578.1	NP_187578.1 Tudor/PWWP/MBT superfamily protein [Arabidopsis thaliana]	Plantae	100	0	0
Arabidopsis thaliana	NP_200162.1	NP_200162.1 Transducin/WD40 repeat-like superfamily protein [Arabidopsis thaliana]	Plantae	100	0	0
Arabidopsis thaliana	NP_200162.1	NP_200162.1 Transducin/WD40 repeat-like superfamily protein [Arabidopsis thaliana]	Plantae	100	0	0
Arabidopsis thaliana	NP_567916.2	NP_567916.2 F-box family protein [Arabidopsis thaliana]	Plantae	100	0	0
Arabidopsis thaliana	NP_565944.1	NP_565944.1 ubiquitin-specific protease 5 [Arabidopsis thaliana]	Plantae	100	0	0
Arabidopsis thaliana	NP_565944.1	NP_565944.1 ubiquitin-specific protease 5 [Arabidopsis thaliana]	Plantae	100	0	0
Arabidopsis thaliana	NP_201332.1	NP_201332.1 LMBR1-like membrane protein [Arabidopsis thaliana]	Plantae	100	0	0
Arabidopsis thaliana	OAP12193.1	OAP12193.1 hypothetical protein AXX17_AT1G09690 [Arabidopsis thaliana]	Plantae	99.8	1	0
Arabidopsis thaliana	NP_001184951.1	NP_001184951.1 Cysteine proteinases superfamily protein [Arabidopsis thaliana]	Plantae	100	0	0
Arabidopsis thaliana	NP_001031437.2	NP_001031437.2 RNA binding (RRM/RBD/RNP motifs) family protein [Arabidopsis thaliana]	Plantae	100	0	0
Arabidopsis thaliana	NP_001031437.2	NP_001031437.2 RNA binding (RRM/RBD/RNP motifs) family protein [Arabidopsis thaliana]	Plantae	100	0	0
Arabidopsis thaliana	NP_194764.1	NP_194764.1 Double Clp-N motif-containing P-loop nucleoside triphosphate hydrolases superfamily protein [Arabidopsis thaliana]	Plantae	99.9	1	0
Arabidopsis thaliana	NP_200317.2	NP_200317.2 Rab3 GTPase-activating protein catalytic subunit [Arabidopsis thaliana]	Plantae	100	0	0
Arabidopsis thaliana	NP_200317.2	NP_200317.2 Rab3 GTPase-activating protein catalytic subunit [Arabidopsis thaliana]	Plantae	100	0	0
Arabidopsis thaliana	NP_200938.1	NP_200938.1 hypothetical protein AT5G61300 [Arabidopsis thaliana]	Plantae	100	0	0
Arabidopsis thaliana	NP_200938.1	NP_200938.1 hypothetical protein AT5G61300 [Arabidopsis thaliana]	Plantae	100	0	0
Arabidopsis thaliana	OAP05010.1	OAP05010.1 hypothetical protein AXX17_AT3G11700 [Arabidopsis thaliana]	Plantae	100	0	0
Arabidopsis thaliana	NP_187782.1	NP_187782.1 structural maintenance of chromosomes flexible hinge domain protein [Arabidopsis thaliana]	Plantae	100	0	0
Arabidopsis thaliana	NP_189063.2	NP_189063.2 Ankyrin repeat family protein [Arabidopsis thaliana]	Plantae	99.8	1	0
Arabidopsis thaliana	NP_564623.2	NP_564623.2 sodium/calcium exchanger family protein / calcium-binding EF hand family protein [Arabidopsis thaliana]	Plantae	100	0	0
Arabidopsis thaliana	NP_172275.1	NP_172275.1 cytochrome B561, amino-terminal protein [Arabidopsis thaliana]	Plantae	100	0	0
Arabidopsis thaliana	NP_001319565.1	NP_001319565.1 AMP-dependent synthetase and ligase family protein [Arabidopsis thaliana]	Plantae	100	0	0
Arabidopsis thaliana	NP_201186.1	NP_201186.1 beta-galactosidase 10 [Arabidopsis thaliana]	Plantae	100	0	0
Arabidopsis thaliana	NP_201186.1	NP_201186.1 beta-galactosidase 10 [Arabidopsis thaliana]	Plantae	100	0	0
Arabidopsis thaliana	NP_201186.1	NP_201186.1 beta-galactosidase 10 [Arabidopsis thaliana]	Plantae	100	0	0
Arabidopsis thaliana	NP_568313.2	NP_568313.2 U-box domain-containing protein [Arabidopsis thaliana]	Plantae	100	0	0
Arabidopsis thaliana	NP_181798.2	NP_181798.2 vesicle docking protein [Arabidopsis thaliana]	Plantae	100	0	0
Arabidopsis thaliana	NP_191469.3	NP_191469.3 glucan synthase-like 11 [Arabidopsis thaliana]	Plantae	100	0	0
Arabidopsis thaliana	NP_191469.3	NP_191469.3 glucan synthase-like 11 [Arabidopsis thaliana]	Plantae	100	0	0
Arabidopsis thaliana	NP_191469.3	NP_191469.3 glucan synthase-like 11 [Arabidopsis thaliana]	Plantae	100	0	0
Arabidopsis thaliana	NP_199502.2	NP_199502.2 Transcription factor jumonji (jmj) family protein / zinc finger (C5HC2 type) family protein [Arabidopsis thaliana]	Plantae	100	0	0
Arabidopsis thaliana	NP_172913.1	NP_172913.1 valyl-tRNA synthetase / valine-tRNA ligase (VALRS) [Arabidopsis thaliana]	Plantae	99.7	3	0
Arabidopsis thaliana	NP_172913.1	NP_172913.1 valyl-tRNA synthetase / valine-tRNA ligase (VALRS) [Arabidopsis thaliana]	Plantae	100	0	0
Arabidopsis thaliana	NP_179389.1	NP_179389.1 Sec1/munc18-like (SM) proteins superfamily [Arabidopsis thaliana]	Plantae	100	0	0
Arabidopsis thaliana	NP_199849.2	NP_199849.2 exocyst subunit exo70 family protein F1 [Arabidopsis thaliana]	Plantae	100	0	0
Arabidopsis thaliana	NP_001320819.1	NP_001320819.1 Early-responsive to dehydration stress protein (ERD4) [Arabidopsis thaliana]	Plantae	100	0	0
Arabidopsis thaliana	NP_177104.2	NP_177104.2 Early-responsive to dehydration stress protein (ERD4) [Arabidopsis thaliana]	Plantae	100	0	0
Arabidopsis thaliana	NP_193599.3	NP_193599.3 Leucine-rich repeat protein kinase family protein [Arabidopsis thaliana]	Plantae	100	0	0
Arabidopsis thaliana	NP_565165.2	NP_565165.2 STAS domain / Sulfate transporter family [Arabidopsis thaliana]	Plantae	100	0	0
Arabidopsis thaliana	NP_565165.2	NP_565165.2 STAS domain / Sulfate transporter family [Arabidopsis thaliana]	Plantae	99.8	1	0
Arabidopsis thaliana	NP_193381.1	NP_193381.1 inositol transporter 4 [Arabidopsis thaliana]	Plantae	100	0	0
Arabidopsis thaliana	NP_193381.1	NP_193381.1 inositol transporter 4 [Arabidopsis thaliana]	Plantae	100	0	0
Arabidopsis thaliana	NP_193367.7	NP_193367.7 guanyl-nucleotide exchange factors;GTPase binding;GTP binding protein [Arabidopsis thaliana]	Plantae	100	0	0
Arabidopsis thaliana	OAP00666.1	OAP00666.1 SPK1 [Arabidopsis thaliana]	Plantae	99.9	1	0
Arabidopsis thaliana	NP_196618.1	NP_196618.1 Glycosyl hydrolase family protein [Arabidopsis thaliana]	Plantae	100	0	0
Arabidopsis thaliana	NP_001324484.1	NP_001324484.1 asynaptic protein [Arabidopsis thaliana]	Plantae	100	0	0
Arabidopsis thaliana	NP_850466.2	NP_850466.2 asynaptic protein [Arabidopsis thaliana]	Plantae	100	0	0
Arabidopsis thaliana	NP_001324485.1	NP_001324485.1 asynaptic protein [Arabidopsis thaliana]	Plantae	100	0	0
Arabidopsis thaliana	NP_188616.1	NP_188616.1 cell elongation protein / DWARF1 / DIMINUTO (DIM) [Arabidopsis thaliana]	Plantae	100	0	0
Arabidopsis thaliana	NP_188616.1	NP_188616.1 cell elongation protein / DWARF1 / DIMINUTO (DIM) [Arabidopsis thaliana]	Plantae	100	0	0
Arabidopsis thaliana	NP_001327929.1	NP_001327929.1 Serine/Threonine-kinase ATM [Arabidopsis thaliana]	Plantae	100	0	0
Arabidopsis thaliana	NP_851107.1	NP_851107.1 hypothetical protein (DUF1666) [Arabidopsis thaliana]	Plantae	100	0	0
Arabidopsis thaliana	NP_187125.1	NP_187125.1 RNA polymerase II transcription mediator [Arabidopsis thaliana]	Plantae	99.9	1	0
Arabidopsis thaliana	AAG50922.1	AAG50922.1 unknown protein [Arabidopsis thaliana]	Plantae	100	0	0
Arabidopsis thaliana	AAK32756.1	AAK32756.1 AT4g08920/hy4 [Arabidopsis thaliana]	Plantae	100	0	0
Arabidopsis thaliana	OAO99511.1	OAO99511.1 hypothetical protein AXX17_AT4G10140 [Arabidopsis thaliana]	Plantae	99.8	1	0
Arabidopsis thaliana	OAO99511.1	OAO99511.1 hypothetical protein AXX17_AT4G10140 [Arabidopsis thaliana]	Plantae	99.9	1	0
Arabidopsis thaliana	NP_197104.1	NP_197104.1 NSP-interacting kinase 1 [Arabidopsis thaliana]	Plantae	100	0	0
Arabidopsis thaliana	NP_192809.1	NP_192809.1 global transcription factor C [Arabidopsis thaliana]	Plantae	100	0	0
Arabidopsis thaliana	NP_188985.2	NP_188985.2 phosphate 1 [Arabidopsis thaliana]	Plantae	100	0	0
Arabidopsis thaliana	NP_188985.2	NP_188985.2 phosphate 1 [Arabidopsis thaliana]	Plantae	100	0	0
Arabidopsis thaliana	NP_177982.1	NP_177982.1 mechanosensitive channel of small conductance-like 6 [Arabidopsis thaliana]	Plantae	98.8	9	0
Arabidopsis thaliana	NP_177982.1	NP_177982.1 mechanosensitive channel of small conductance-like 6 [Arabidopsis thaliana]	Plantae	100	0	0
Arabidopsis thaliana	NP_568750.1	NP_568750.1 Clp ATPase [Arabidopsis thaliana]	Plantae	100	0	0
Arabidopsis thaliana	NP_568750.1	NP_568750.1 Clp ATPase [Arabidopsis thaliana]	Plantae	100	0	0
Arabidopsis thaliana	NP_199804.1	NP_199804.1 zinc knuckle (CCHC-type) family protein [Arabidopsis thaliana]	Plantae	100	0	0
Arabidopsis thaliana	NP_199804.1	NP_199804.1 zinc knuckle (CCHC-type) family protein [Arabidopsis thaliana]	Plantae	99.9	1	0
Arabidopsis thaliana	NP_199804.1	NP_199804.1 zinc knuckle (CCHC-type) family protein [Arabidopsis thaliana]	Plantae	100	0	0
Arabidopsis thaliana	OAO97524.1	OAO97524.1 hypothetical protein AXX17_AT4G26730 [Arabidopsis thaliana]	Plantae	99.9	1	0
Arabidopsis thaliana	OAO97524.1	OAO97524.1 hypothetical protein AXX17_AT4G26730 [Arabidopsis thaliana]	Plantae	99.8	1	0
Arabidopsis thaliana	NP_974256.1	NP_974256.1 ZIP metal ion transporter family [Arabidopsis thaliana]	Plantae	100	0	0
Arabidopsis thaliana	NP_974256.1	NP_974256.1 ZIP metal ion transporter family [Arabidopsis thaliana]	Plantae	100	0	0
Arabidopsis thaliana	NP_566160.1	NP_566160.1 DEAD/DEAH box helicase [Arabidopsis thaliana]	Plantae	100	0	0
Arabidopsis thaliana	NP_566160.1	NP_566160.1 DEAD/DEAH box helicase [Arabidopsis thaliana]	Plantae	100	0	0
Arabidopsis thaliana	NP_566160.1	NP_566160.1 DEAD/DEAH box helicase [Arabidopsis thaliana]	Plantae	99.8	1	0
Arabidopsis thaliana	NP_180362.3	NP_180362.3 Ring/U-Box superfamily protein [Arabidopsis thaliana]	Plantae	100	0	0
Arabidopsis thaliana	NP_001322788.1	NP_001322788.1 RNA polymerase II transcription mediator [Arabidopsis thaliana]	Plantae	100	0	0
Arabidopsis thaliana	NP_172202.1	NP_172202.1 O-glucosyltransferase rumi-like protein (DUF821) [Arabidopsis thaliana]	Plantae	100	0	0
Arabidopsis thaliana	NP_173499.1	NP_173499.1 Calcium-binding EF hand family protein [Arabidopsis thaliana]	Plantae	100	0	0
Arabidopsis thaliana	NP_173499.1	NP_173499.1 Calcium-binding EF hand family protein [Arabidopsis thaliana]	Plantae	99.8	1	0
Arabidopsis thaliana	NP_191789.2	NP_191789.2 agenet domain protein (DOMAIN OF UNKNOWN FUNCTION 724 7) [Arabidopsis thaliana]	Plantae	100	0	0
Arabidopsis thaliana	NP_566689.2	NP_566689.2 chitin elicitor receptor kinase 1 [Arabidopsis thaliana]	Plantae	100	0	0
Arabidopsis thaliana	NP_187362.3	NP_187362.3 NHL domain-containing protein [Arabidopsis thaliana]	Plantae	99.9	1	0
Arabidopsis thaliana	NP_187362.3	NP_187362.3 NHL domain-containing protein [Arabidopsis thaliana]	Plantae	100	0	0
Arabidopsis thaliana	NP_172129.1	NP_172129.1 trehalose-phosphatase/synthase 7 [Arabidopsis thaliana]	Plantae	100	0	0
Arabidopsis thaliana	NP_172129.1	NP_172129.1 trehalose-phosphatase/synthase 7 [Arabidopsis thaliana]	Plantae	100	0	0
Arabidopsis thaliana	NP_176362.3	NP_176362.3 phosphoinositide binding protein [Arabidopsis thaliana]	Plantae	100	0	0
Arabidopsis thaliana	NP_196564.1	NP_196564.1 Leucine-rich receptor-like protein kinase family protein [Arabidopsis thaliana]	Plantae	100	0	0
Arabidopsis thaliana	NP_194957.2	NP_194957.2 S-domain-2 5 [Arabidopsis thaliana]	Plantae	100	0	0
Arabidopsis thaliana	NP_194957.2	NP_194957.2 S-domain-2 5 [Arabidopsis thaliana]	Plantae	100	0	0
Arabidopsis thaliana	NP_194957.2	NP_194957.2 S-domain-2 5 [Arabidopsis thaliana]	Plantae	100	0	0
Arabidopsis thaliana	NP_001326436.1	NP_001326436.1 PAP/OAS1 substrate-binding domain superfamily [Arabidopsis thaliana]	Plantae	100	0	0
Arabidopsis thaliana	NP_850678.2	NP_850678.2 PAP/OAS1 substrate-binding domain superfamily [Arabidopsis thaliana]	Plantae	100	0	0
Arabidopsis thaliana	NP_187777.1	NP_187777.1 lysyl-tRNA synthetase 1 [Arabidopsis thaliana]	Plantae	100	0	0
Arabidopsis thaliana	NP_187777.1	NP_187777.1 lysyl-tRNA synthetase 1 [Arabidopsis thaliana]	Plantae	100	0	0
Arabidopsis thaliana	NP_198009.3	NP_198009.3 chloroplastidic phosphoglucan, water dikinase (ATGWD3) [Arabidopsis thaliana]	Plantae	100	0	0
Arabidopsis thaliana	AAG51678.1	AAG51678.1 unknown protein; 15069-22101 [Arabidopsis thaliana]	Plantae	100	0	0
Arabidopsis thaliana	AAG51678.1	AAG51678.1 unknown protein; 15069-22101 [Arabidopsis thaliana]	Plantae	100	0	0
Arabidopsis thaliana	NP_173419.1	NP_173419.1 glyoxal oxidase-related protein [Arabidopsis thaliana]	Plantae	100	0	0
Arabidopsis thaliana	NP_181305.2	NP_181305.2 phosphoribosylaminoimidazole carboxylase, putative / AIR carboxylase [Arabidopsis thaliana]	Plantae	100	0	0
Arabidopsis thaliana	NP_001327228.1	NP_001327228.1 Fibronectin type III domain-containing protein [Arabidopsis thaliana]	Plantae	100	0	0
Arabidopsis thaliana	NP_563905.1	NP_563905.1 Sec1/munc18-like (SM) proteins superfamily [Arabidopsis thaliana]	Plantae	100	0	0
Arabidopsis thaliana	NP_001322968.1	NP_001322968.1 ferric reduction oxidase 2 [Arabidopsis thaliana]	Plantae	100	0	0
Arabidopsis thaliana	NP_001322968.1	NP_001322968.1 ferric reduction oxidase 2 [Arabidopsis thaliana]	Plantae	100	0	0
Arabidopsis thaliana	NP_850165.1	NP_850165.1 poly(ADP-ribose) polymerase 2 [Arabidopsis thaliana]	Plantae	100	0	0
Arabidopsis thaliana	NP_001332146.1	NP_001332146.1 Glycosyl hydrolase family protein [Arabidopsis thaliana]	Plantae	100	0	0
Arabidopsis thaliana	NP_001332146.1	NP_001332146.1 Glycosyl hydrolase family protein [Arabidopsis thaliana]	Plantae	100	0	0
Arabidopsis thaliana	NP_200231.1	NP_200231.1 Transducin/WD40 repeat-like superfamily protein [Arabidopsis thaliana]	Plantae	100	0	0
Arabidopsis thaliana	NP_200231.1	NP_200231.1 Transducin/WD40 repeat-like superfamily protein [Arabidopsis thaliana]	Plantae	100	0	0
Arabidopsis thaliana	NP_566515.1	NP_566515.1 Transducin/WD40 repeat-like superfamily protein [Arabidopsis thaliana]	Plantae	100	0	0
Arabidopsis thaliana	NP_190944.2	NP_190944.2 GAMMA-TUBULIN COMPLEX PROTEIN 4 [Arabidopsis thaliana]	Plantae	100	0	0
Arabidopsis thaliana	NP_001325627.1	NP_001325627.1 GAMMA-TUBULIN COMPLEX PROTEIN 4 [Arabidopsis thaliana]	Plantae	100	0	0
Arabidopsis thaliana	NP_567616.1	NP_567616.1 double-stranded RNA binding protein-related / DsRBD protein-like protein [Arabidopsis thaliana]	Plantae	99.9	1	0
Arabidopsis thaliana	NP_001330435.1	NP_001330435.1 Glycosyl hydrolases family 31 protein [Arabidopsis thaliana]	Plantae	100	0	0
Arabidopsis thaliana	NP_001330435.1	NP_001330435.1 Glycosyl hydrolases family 31 protein [Arabidopsis thaliana]	Plantae	100	0	0
Arabidopsis thaliana	NP_188239.1	NP_188239.1 Major facilitator superfamily protein [Arabidopsis thaliana]	Plantae	100	0	0
Arabidopsis thaliana	NP_188239.1	NP_188239.1 Major facilitator superfamily protein [Arabidopsis thaliana]	Plantae	100	0	0
Arabidopsis thaliana	NP_180260.1	NP_180260.1 Ubiquitin-associated/translation elongation factor EF1B protein [Arabidopsis thaliana]	Plantae	100	0	0
Arabidopsis thaliana	CAB80949.1	CAB80949.1 hypothetical protein [Arabidopsis thaliana]	Plantae	100	0	0
Arabidopsis thaliana	NP_564335.3	NP_564335.3 Leucine-rich repeat transmembrane protein kinase [Arabidopsis thaliana]	Plantae	100	0	0
Arabidopsis thaliana	NP_564354.1	NP_564354.1 Early-responsive to dehydration stress protein (ERD4) [Arabidopsis thaliana]	Plantae	100	0	0
Arabidopsis thaliana	NP_564354.1	NP_564354.1 Early-responsive to dehydration stress protein (ERD4) [Arabidopsis thaliana]	Plantae	99.2	4	0
Arabidopsis thaliana	NP_179916.1	NP_179916.1 poly(A) binding protein 4 [Arabidopsis thaliana]	Plantae	100	0	0
Arabidopsis thaliana	NP_190622.1	NP_190622.1 CDPK-related kinase [Arabidopsis thaliana]	Plantae	100	0	0
Arabidopsis thaliana	NP_192075.1	NP_192075.1 ABC transporter 1 [Arabidopsis thaliana]	Plantae	100	0	0
Arabidopsis thaliana	NP_566224.1	NP_566224.1 vacuolar sorting-associated protein (DUF946) [Arabidopsis thaliana]	Plantae	100	0	0
Arabidopsis thaliana	NP_001327779.1	NP_001327779.1 vacuolar sorting-associated protein (DUF946) [Arabidopsis thaliana]	Plantae	100	0	0
Arabidopsis thaliana	NP_198916.2	NP_198916.2 YELLOW STRIPE like 4 [Arabidopsis thaliana]	Plantae	100	0	0
Arabidopsis thaliana	NP_566806.1	NP_566806.1 YELLOW STRIPE like 6 [Arabidopsis thaliana]	Plantae	100	0	0
Arabidopsis thaliana	CAJ53835.1	CAJ53835.1 luminidependens [Arabidopsis thaliana]	Plantae	100	0	0
Arabidopsis thaliana	NP_192165.1	NP_192165.1 Homeodomain-like superfamily protein [Arabidopsis thaliana]	Plantae	100	0	0
Arabidopsis thaliana	NP_178242.3	NP_178242.3 nucleotide binding protein [Arabidopsis thaliana]	Plantae	100	0	0
Arabidopsis thaliana	NP_176552.1	NP_176552.1 basic helix-loop-helix (bHLH) DNA-binding superfamily protein [Arabidopsis thaliana]	Plantae	100	0	0
Arabidopsis thaliana	NP_172061.2	NP_172061.2 Leucine-rich repeat transmembrane protein kinase protein [Arabidopsis thaliana]	Plantae	100	0	0
Arabidopsis thaliana	NP_176423.3	NP_176423.3 O-fucosyltransferase family protein [Arabidopsis thaliana]	Plantae	100	0	0
Arabidopsis thaliana	NP_568585.1	NP_568585.1 HAUS augmin-like complex subunit [Arabidopsis thaliana]	Plantae	100	0	0
Arabidopsis thaliana	NP_568072.1	NP_568072.1 peroxisomal ABC transporter 1 [Arabidopsis thaliana]	Plantae	99.9	1	0
Arabidopsis thaliana	NP_568072.1	NP_568072.1 peroxisomal ABC transporter 1 [Arabidopsis thaliana]	Plantae	100	0	0
Arabidopsis thaliana	NP_196856.1	NP_196856.1 peptidase M1 family protein [Arabidopsis thaliana]	Plantae	100	0	0
Arabidopsis thaliana	NP_177039.1	NP_177039.1 tRNA arginine adenosine deaminase [Arabidopsis thaliana]	Plantae	100	0	0
Arabidopsis thaliana	NP_177039.1	NP_177039.1 tRNA arginine adenosine deaminase [Arabidopsis thaliana]	Plantae	100	0	0
Arabidopsis thaliana	NP_568991.2	NP_568991.2 Plant invertase/pectin methylesterase inhibitor superfamily [Arabidopsis thaliana]	Plantae	100	0	0
Arabidopsis thaliana	NP_200436.1	NP_200436.1 hapless 8 [Arabidopsis thaliana]	Plantae	100	0	0
Arabidopsis thaliana	NP_200436.1	NP_200436.1 hapless 8 [Arabidopsis thaliana]	Plantae	100	0	0
Arabidopsis thaliana	NP_001322707.1	NP_001322707.1 Ubiquitin-conjugating enzyme family protein [Arabidopsis thaliana]	Plantae	100	0	0
Arabidopsis thaliana	NP_187280.3	NP_187280.3 SAC3/GANP/Nin1/mts3/eIF-3 p25 family [Arabidopsis thaliana]	Plantae	100	0	0
Arabidopsis thaliana	NP_196966.2	NP_196966.2 domains rearranged methyltransferase 2 [Arabidopsis thaliana]	Plantae	100	0	0
Arabidopsis thaliana	NP_195985.3	NP_195985.3 starch branching enzyme 2.2 [Arabidopsis thaliana]	Plantae	100	0	0
Arabidopsis thaliana	NP_195985.3	NP_195985.3 starch branching enzyme 2.2 [Arabidopsis thaliana]	Plantae	98.8	3	0
Arabidopsis thaliana	NP_176555.4	NP_176555.4 ALBINO OR PALE-GREEN 13 [Arabidopsis thaliana]	Plantae	100	0	0
Arabidopsis thaliana	NP_176555.4	NP_176555.4 ALBINO OR PALE-GREEN 13 [Arabidopsis thaliana]	Plantae	100	0	0
Arabidopsis thaliana	NP_176555.4	NP_176555.4 ALBINO OR PALE-GREEN 13 [Arabidopsis thaliana]	Plantae	100	0	0
Arabidopsis thaliana	NP_197281.1	NP_197281.1 zinc finger (Ran-binding) family protein [Arabidopsis thaliana]	Plantae	100	0	0
Arabidopsis thaliana	NP_566311.1	NP_566311.1 Actin-binding FH2 (formin homology 2) family protein [Arabidopsis thaliana]	Plantae	100	0	0
Arabidopsis thaliana	NP_181978.1	NP_181978.1 O-fucosyltransferase family protein [Arabidopsis thaliana]	Plantae	100	0	0
Arabidopsis thaliana	NP_195066.1	NP_195066.1 Vacuolar import/degradation, Vid27-related protein [Arabidopsis thaliana]	Plantae	100	0	0
Arabidopsis thaliana	NP_188555.1	NP_188555.1 Vacuolar import/degradation, Vid27-related protein [Arabidopsis thaliana]	Plantae	100	0	0
Arabidopsis thaliana	NP_001322933.1	NP_001322933.1 ARM repeat superfamily protein [Arabidopsis thaliana]	Plantae	97.6	13	0
Arabidopsis thaliana	AAO42297.1	AAO42297.1 unknown protein, partial [Arabidopsis thaliana]	Plantae	100	0	0
Arabidopsis thaliana	NP_001322933.1	NP_001322933.1 ARM repeat superfamily protein [Arabidopsis thaliana]	Plantae	100	0	0
Arabidopsis thaliana	NP_001322933.1	NP_001322933.1 ARM repeat superfamily protein [Arabidopsis thaliana]	Plantae	100	0	0
Arabidopsis thaliana	NP_178040.5	NP_178040.5 ARM repeat superfamily protein [Arabidopsis thaliana]	Plantae	100	0	0
Arabidopsis thaliana	NP_178040.5	NP_178040.5 ARM repeat superfamily protein [Arabidopsis thaliana]	Plantae	100	0	0
Arabidopsis thaliana	NP_187808.3	NP_187808.3 C18orf8 [Arabidopsis thaliana]	Plantae	100	0	0
Arabidopsis thaliana	NP_195171.2	NP_195171.2 coatomer gamma-2 subunit, putative / gamma-2 coat protein, putative / gamma-2 COP [Arabidopsis thaliana]	Plantae	100	0	0
Arabidopsis thaliana	NP_195171.2	NP_195171.2 coatomer gamma-2 subunit, putative / gamma-2 coat protein, putative / gamma-2 COP [Arabidopsis thaliana]	Plantae	100	0	0
Arabidopsis thaliana	NP_195171.2	NP_195171.2 coatomer gamma-2 subunit, putative / gamma-2 coat protein, putative / gamma-2 COP [Arabidopsis thaliana]	Plantae	100	0	0
Arabidopsis thaliana	AAF19696.1	AAF19696.1 F2K11.14 [Arabidopsis thaliana]	Plantae	100	0	0
Arabidopsis thaliana	NP_001320899.1	NP_001320899.1 transcription factor jumonji (jmjC) domain-containing protein [Arabidopsis thaliana]	Plantae	100	0	0
Arabidopsis thaliana	AAF19696.1	AAF19696.1 F2K11.14 [Arabidopsis thaliana]	Plantae	100	0	0
Arabidopsis thaliana	NP_001320901.1	NP_001320901.1 transcription factor jumonji (jmjC) domain-containing protein [Arabidopsis thaliana]	Plantae	100	0	0
Arabidopsis thaliana	NP_001320901.1	NP_001320901.1 transcription factor jumonji (jmjC) domain-containing protein [Arabidopsis thaliana]	Plantae	100	0	0
Arabidopsis thaliana	NP_567576.2	NP_567576.2 Replication factor-A protein 1-like protein [Arabidopsis thaliana]	Plantae	100	0	0
Arabidopsis thaliana	NP_199353.1	NP_199353.1 Replication factor-A protein 1-like protein [Arabidopsis thaliana]	Plantae	100	0	0
Arabidopsis thaliana	NP_196097.1	NP_196097.1 cationic amino acid transporter 6 [Arabidopsis thaliana]	Plantae	100	0	0
Arabidopsis thaliana	NP_174566.1	NP_174566.1 UDP-Glycosyltransferase superfamily protein [Arabidopsis thaliana]	Plantae	100	0	0
Arabidopsis thaliana	NP_175575.1	NP_175575.1 exocyst subunit exo70 family protein G2 [Arabidopsis thaliana]	Plantae	100	0	0
Arabidopsis thaliana	NP_175575.1	NP_175575.1 exocyst subunit exo70 family protein G2 [Arabidopsis thaliana]	Plantae	95	0	0
Arabidopsis thaliana	NP_194816.2	NP_194816.2 Restriction endonuclease, type II-like superfamily protein [Arabidopsis thaliana]	Plantae	100	0	0
Arabidopsis thaliana	OAO97301.1	OAO97301.1 hypothetical protein AXX17_AT4G23350 [Arabidopsis thaliana]	Plantae	100	0	0
Arabidopsis thaliana	NP_191697.1	NP_191697.1 Phosphatidylinositol N-acetyglucosaminlytransferase subunit P-like protein [Arabidopsis thaliana]	Plantae	100	0	0
Arabidopsis thaliana	NP_191697.1	NP_191697.1 Phosphatidylinositol N-acetyglucosaminlytransferase subunit P-like protein [Arabidopsis thaliana]	Plantae	100	0	0
Arabidopsis thaliana	NP_194095.2	NP_194095.2 Potassium transporter family protein [Arabidopsis thaliana]	Plantae	100	0	0
Arabidopsis thaliana	NP_190886.4	NP_190886.4 nodulin/glutamine synthase-like protein [Arabidopsis thaliana]	Plantae	100	0	0
Arabidopsis thaliana	NP_566285.1	NP_566285.1 Glycosyl hydrolase superfamily protein [Arabidopsis thaliana]	Plantae	100	0	0
Arabidopsis thaliana	NP_001118591.1	NP_001118591.1 Glycosyl hydrolase superfamily protein [Arabidopsis thaliana]	Plantae	100	0	0
Arabidopsis thaliana	NP_174127.1	NP_174127.1 Pre-mRNA-splicing factor 3 [Arabidopsis thaliana]	Plantae	100	0	0
Arabidopsis thaliana	NP_187084.6	NP_187084.6 FtsH extracellular protease family [Arabidopsis thaliana]	Plantae	100	0	0
Arabidopsis thaliana	NP_189435.1	NP_189435.1 Tetratricopeptide repeat (TPR)-like superfamily protein [Arabidopsis thaliana]	Plantae	100	0	0
Arabidopsis thaliana	NP_189435.1	NP_189435.1 Tetratricopeptide repeat (TPR)-like superfamily protein [Arabidopsis thaliana]	Plantae	100	0	0
Arabidopsis thaliana	NP_197532.3	NP_197532.3 dicer-like 4 [Arabidopsis thaliana]	Plantae	100	0	0
Arabidopsis thaliana	NP_197532.3	NP_197532.3 dicer-like 4 [Arabidopsis thaliana]	Plantae	100	0	0
Arabidopsis thaliana	NP_200433.1	NP_200433.1 P-loop containing nucleoside triphosphate hydrolases superfamily protein [Arabidopsis thaliana]	Plantae	100	0	0
Arabidopsis thaliana	NP_200433.1	NP_200433.1 P-loop containing nucleoside triphosphate hydrolases superfamily protein [Arabidopsis thaliana]	Plantae	100	0	0
Arabidopsis thaliana	NP_188439.2	NP_188439.2 Pentatricopeptide repeat (PPR) superfamily protein [Arabidopsis thaliana]	Plantae	100	0	0
Arabidopsis thaliana	NP_188439.2	NP_188439.2 Pentatricopeptide repeat (PPR) superfamily protein [Arabidopsis thaliana]	Plantae	100	0	0
Arabidopsis thaliana	NP_001319721.1	NP_001319721.1 zinc finger CCCH domain-containing protein 44 [Arabidopsis thaliana]	Plantae	100	0	0
Arabidopsis thaliana	NP_001319721.1	NP_001319721.1 zinc finger CCCH domain-containing protein 44 [Arabidopsis thaliana]	Plantae	100	0	0
Arabidopsis thaliana	NP_001031485.1	NP_001031485.1 transcription activator [Arabidopsis thaliana]	Plantae	100	0	0
Arabidopsis thaliana	NP_193652.1	NP_193652.1 nine-cis-epoxycarotenoid dioxygenase 4 [Arabidopsis thaliana]	Plantae	100	0	0
Arabidopsis thaliana	NP_181228.1	NP_181228.1 ATP binding cassette subfamily B1 [Arabidopsis thaliana]	Plantae	100	0	0
Arabidopsis thaliana	NP_001322591.1	NP_001322591.1 mediator of RNA polymerase II transcription subunit [Arabidopsis thaliana]	Plantae	100	0	0
Arabidopsis thaliana	NP_001322591.1	NP_001322591.1 mediator of RNA polymerase II transcription subunit [Arabidopsis thaliana]	Plantae	100	0	0
Arabidopsis thaliana	AAF86997.1	AAF86997.1 F26F24.8 [Arabidopsis thaliana]	Plantae	100	0	0
Arabidopsis thaliana	NP_195154.2	NP_195154.2 transducin family protein / WD-40 repeat family protein [Arabidopsis thaliana]	Plantae	100	0	0
Arabidopsis thaliana	NP_001324292.1	NP_001324292.1 chromatin remodeling factor CHD3 (PICKLE) [Arabidopsis thaliana]	Plantae	100	0	0
Arabidopsis thaliana	NP_001324292.1	NP_001324292.1 chromatin remodeling factor CHD3 (PICKLE) [Arabidopsis thaliana]	Plantae	100	0	0
Arabidopsis thaliana	NP_001324293.1	NP_001324293.1 chromatin remodeling factor CHD3 (PICKLE) [Arabidopsis thaliana]	Plantae	100	0	0
Arabidopsis thaliana	NP_001329144.1	NP_001329144.1 Ypt/Rab-GAP domain of gyp1p superfamily protein [Arabidopsis thaliana]	Plantae	100	0	0
Arabidopsis thaliana	BAH56963.1	BAH56963.1 AT4G29950 [Arabidopsis thaliana]	Plantae	99.9	1	0
Arabidopsis thaliana	NP_567836.2	NP_567836.2 Ypt/Rab-GAP domain of gyp1p superfamily protein [Arabidopsis thaliana]	Plantae	100	0	0
Arabidopsis thaliana	NP_197045.1	NP_197045.1 Cyclic nucleotide-regulated ion channel family protein [Arabidopsis thaliana]	Plantae	100	0	0
Arabidopsis thaliana	NP_173164.1	NP_173164.1 IAP-like protein 1 [Arabidopsis thaliana]	Plantae	100	0	0
Arabidopsis thaliana	NP_173164.1	NP_173164.1 IAP-like protein 1 [Arabidopsis thaliana]	Plantae	100	0	0
Arabidopsis thaliana	NP_173164.1	NP_173164.1 IAP-like protein 1 [Arabidopsis thaliana]	Plantae	100	0	0
Arabidopsis thaliana	NP_567023.1	NP_567023.1 Noc2p family [Arabidopsis thaliana]	Plantae	100	0	0
Arabidopsis thaliana	NP_187648.1	NP_187648.1 FAD-dependent oxidoreductase family protein [Arabidopsis thaliana]	Plantae	100	0	0
Arabidopsis thaliana	NP_177657.2	NP_177657.2 HAD-superfamily hydrolase, subfamily IG, 5'-nucleotidase [Arabidopsis thaliana]	Plantae	100	0	0
Arabidopsis thaliana	NP_177657.2	NP_177657.2 HAD-superfamily hydrolase, subfamily IG, 5'-nucleotidase [Arabidopsis thaliana]	Plantae	100	0	0
Arabidopsis thaliana	NP_564904.1	NP_564904.1 Leucine-rich repeat protein kinase family protein [Arabidopsis thaliana]	Plantae	100	0	0
Arabidopsis thaliana	NP_564904.1	NP_564904.1 Leucine-rich repeat protein kinase family protein [Arabidopsis thaliana]	Plantae	100	0	0
Arabidopsis thaliana	NP_191026.1	NP_191026.1 glutathione reductase [Arabidopsis thaliana]	Plantae	100	0	0
Arabidopsis thaliana	NP_199300.1	NP_199300.1 Disease resistance protein (TIR-NBS-LRR class) family [Arabidopsis thaliana]	Plantae	100	0	0
Arabidopsis thaliana	NP_567388.1	NP_567388.1 Sec1/munc18-like (SM) proteins superfamily [Arabidopsis thaliana]	Plantae	100	0	0
Arabidopsis thaliana	OAP12190.1	OAP12190.1 hypothetical protein AXX17_AT1G09560 [Arabidopsis thaliana]	Plantae	99.9	1	0
Arabidopsis thaliana	OAP12190.1	OAP12190.1 hypothetical protein AXX17_AT1G09560 [Arabidopsis thaliana]	Plantae	99.9	1	0
Arabidopsis thaliana	NP_192536.1	NP_192536.1 Cellulose-synthase-like C12 [Arabidopsis thaliana]	Plantae	100	0	0
Arabidopsis thaliana	NP_172851.1	NP_172851.1 sec7 domain-containing protein [Arabidopsis thaliana]	Plantae	100	0	0
Arabidopsis thaliana	NP_194586.1	NP_194586.1 Long-chain fatty alcohol dehydrogenase family protein [Arabidopsis thaliana]	Plantae	100	0	0
Arabidopsis thaliana	NP_567452.2	NP_567452.2 Topoisomerase II-associated protein PAT1 [Arabidopsis thaliana]	Plantae	100	0	0
Arabidopsis thaliana	NP_188866.1	NP_188866.1 Topoisomerase II-associated protein PAT1 [Arabidopsis thaliana]	Plantae	100	0	0
Arabidopsis thaliana	NP_195934.1	NP_195934.1 Concanavalin A-like lectin protein kinase family protein [Arabidopsis thaliana]	Plantae	100	0	0
Arabidopsis thaliana	NP_190906.1	NP_190906.1 Concanavalin A-like lectin protein kinase family protein [Arabidopsis thaliana]	Plantae	100	0	0
Arabidopsis thaliana	NP_565144.1	NP_565144.1 Regulator of chromosome condensation (RCC1) family with FYVE zinc finger domain-containing protein [Arabidopsis thaliana]	Plantae	100	0	0
Arabidopsis thaliana	NP_175780.1	NP_175780.1 O-fucosyltransferase family protein [Arabidopsis thaliana]	Plantae	100	0	0
Arabidopsis thaliana	NP_001185215.1	NP_001185215.1 O-fucosyltransferase family protein [Arabidopsis thaliana]	Plantae	96.9	2	0
Arabidopsis thaliana	NP_200566.1	NP_200566.1 Calmodulin-binding protein [Arabidopsis thaliana]	Plantae	100	0	0
Arabidopsis thaliana	NP_179190.3	NP_179190.3 phox domain-containing protein [Arabidopsis thaliana]	Plantae	100	0	0
Arabidopsis thaliana	NP_194494.2	NP_194494.2 ARM repeat superfamily protein [Arabidopsis thaliana]	Plantae	100	0	0
Arabidopsis thaliana	NP_194494.2	NP_194494.2 ARM repeat superfamily protein [Arabidopsis thaliana]	Plantae	100	0	0
Arabidopsis thaliana	NP_194494.2	NP_194494.2 ARM repeat superfamily protein [Arabidopsis thaliana]	Plantae	100	0	0
Arabidopsis thaliana	NP_199647.2	NP_199647.2 Actin-binding FH2 (formin homology 2) family protein [Arabidopsis thaliana]	Plantae	100	0	0
Arabidopsis thaliana	NP_172938.2	NP_172938.2 nucleoporin 155 [Arabidopsis thaliana]	Plantae	99.9	1	0
Arabidopsis thaliana	AAF79236.1	AAF79236.1 F10B6.25 [Arabidopsis thaliana]	Plantae	99.9	1	0
Arabidopsis thaliana	NP_189578.1	NP_189578.1 Glycosyl transferase, family 35 [Arabidopsis thaliana]	Plantae	100	0	0
Arabidopsis thaliana	NP_189578.1	NP_189578.1 Glycosyl transferase, family 35 [Arabidopsis thaliana]	Plantae	100	0	0
Arabidopsis thaliana	NP_195851.2	NP_195851.2 proteolysis 6 [Arabidopsis thaliana]	Plantae	100	0	0
Arabidopsis thaliana	NP_191415.2	NP_191415.2 DNAse I-like superfamily protein [Arabidopsis thaliana]	Plantae	100	0	0
Arabidopsis thaliana	NP_191415.2	NP_191415.2 DNAse I-like superfamily protein [Arabidopsis thaliana]	Plantae	100	0	0
Arabidopsis thaliana	NP_175728.2	NP_175728.2 TAF RNA polymerase I subunit A [Arabidopsis thaliana]	Plantae	100	0	0
Arabidopsis thaliana	NP_197952.2	NP_197952.2 Polynucleotidyl transferase, ribonuclease H-like superfamily protein [Arabidopsis thaliana]	Plantae	100	0	0
Arabidopsis thaliana	NP_193861.1	NP_193861.1 Tetratricopeptide repeat (TPR)-like superfamily protein [Arabidopsis thaliana]	Plantae	100	0	0
Arabidopsis thaliana	NP_193861.1	NP_193861.1 Tetratricopeptide repeat (TPR)-like superfamily protein [Arabidopsis thaliana]	Plantae	100	0	0
Arabidopsis thaliana	NP_193861.1	NP_193861.1 Tetratricopeptide repeat (TPR)-like superfamily protein [Arabidopsis thaliana]	Plantae	100	0	0
Arabidopsis thaliana	NP_193861.1	NP_193861.1 Tetratricopeptide repeat (TPR)-like superfamily protein [Arabidopsis thaliana]	Plantae	100	0	0
Arabidopsis thaliana	NP_197699.2	NP_197699.2 SWAP (Suppressor-of-White-APricot)/surp domain-containing protein [Arabidopsis thaliana]	Plantae	100	0	0
Arabidopsis thaliana	NP_187946.1	NP_187946.1 BRI1-like 3 [Arabidopsis thaliana]	Plantae	100	0	0
Arabidopsis thaliana	NP_172965.1	NP_172965.1 Endosomal targeting BRO1-like domain-containing protein [Arabidopsis thaliana]	Plantae	99.5	3	0
Arabidopsis thaliana	NP_172965.1	NP_172965.1 Endosomal targeting BRO1-like domain-containing protein [Arabidopsis thaliana]	Plantae	99.5	3	0
Arabidopsis thaliana	NP_172965.1	NP_172965.1 Endosomal targeting BRO1-like domain-containing protein [Arabidopsis thaliana]	Plantae	100	0	0
Arabidopsis thaliana	NP_196159.1	NP_196159.1 LRR and NB-ARC domains-containing disease resistance protein [Arabidopsis thaliana]	Plantae	100	0	0
Arabidopsis thaliana	NP_196159.1	NP_196159.1 LRR and NB-ARC domains-containing disease resistance protein [Arabidopsis thaliana]	Plantae	100	0	0
Arabidopsis thaliana	NP_181466.2	NP_181466.2 SAC3/GANP/Nin1/mts3/eIF-3 p25 family [Arabidopsis thaliana]	Plantae	100	0	0
Arabidopsis thaliana	NP_181466.2	NP_181466.2 SAC3/GANP/Nin1/mts3/eIF-3 p25 family [Arabidopsis thaliana]	Plantae	100	0	0
Arabidopsis thaliana	NP_181466.2	NP_181466.2 SAC3/GANP/Nin1/mts3/eIF-3 p25 family [Arabidopsis thaliana]	Plantae	100	0	0
Arabidopsis thaliana	NP_181466.2	NP_181466.2 SAC3/GANP/Nin1/mts3/eIF-3 p25 family [Arabidopsis thaliana]	Plantae	100	0	0
Arabidopsis thaliana	NP_198813.3	NP_198813.3 catalytics [Arabidopsis thaliana]	Plantae	100	0	0
Arabidopsis thaliana	NP_193839.4	NP_193839.4 breast cancer susceptibility1 [Arabidopsis thaliana]	Plantae	100	0	0
Arabidopsis thaliana	NP_193839.4	NP_193839.4 breast cancer susceptibility1 [Arabidopsis thaliana]	Plantae	100	0	0
Arabidopsis thaliana	NP_193839.4	NP_193839.4 breast cancer susceptibility1 [Arabidopsis thaliana]	Plantae	99.7	2	0
Arabidopsis thaliana	NP_199088.1	NP_199088.1 Sugar isomerase (SIS) family protein [Arabidopsis thaliana]	Plantae	100	0	0
Arabidopsis thaliana	NP_189001.1	NP_189001.1 REF4-related 1 [Arabidopsis thaliana]	Plantae	100	0	0
Arabidopsis thaliana	NP_189001.1	NP_189001.1 REF4-related 1 [Arabidopsis thaliana]	Plantae	100	0	0
Arabidopsis thaliana	OAP06618.1	OAP06618.1 hypothetical protein AXX17_AT3G25430 [Arabidopsis thaliana]	Plantae	100	0	0
Arabidopsis thaliana	NP_568452.2	NP_568452.2 UDP-Glycosyltransferase superfamily protein [Arabidopsis thaliana]	Plantae	100	0	0
Arabidopsis thaliana	NP_001327856.1	NP_001327856.1 O-glucosyltransferase rumi-like protein (DUF821) [Arabidopsis thaliana]	Plantae	100	0	0
Arabidopsis thaliana	NP_196789.1	NP_196789.1 CCCH-type zinc finger protein with ARM repeat domain-containing protein [Arabidopsis thaliana]	Plantae	100	0	0
Arabidopsis thaliana	NP_566373.2	NP_566373.2 P-loop containing nucleoside triphosphate hydrolases superfamily protein [Arabidopsis thaliana]	Plantae	100	0	0
Arabidopsis thaliana	NP_180402.1	NP_180402.1 auxin response factor 10 [Arabidopsis thaliana]	Plantae	100	0	0
Arabidopsis thaliana	NP_180402.1	NP_180402.1 auxin response factor 10 [Arabidopsis thaliana]	Plantae	100	0	0
Arabidopsis thaliana	NP_568608.2	NP_568608.2 metalloendopeptidase / zinc ion binding protein [Arabidopsis thaliana]	Plantae	100	0	0
Arabidopsis thaliana	NP_001326278.1	NP_001326278.1 kinase with adenine nucleotide alpha hydrolases-like domain-containing protein [Arabidopsis thaliana]	Plantae	100	0	0
Arabidopsis thaliana	NP_188655.2	NP_188655.2 kinase with adenine nucleotide alpha hydrolases-like domain-containing protein [Arabidopsis thaliana]	Plantae	100	0	0
Arabidopsis thaliana	AAF63131.1	AAF63131.1 Putative chloroplast inner envelope protein, partial [Arabidopsis thaliana]	Plantae	99.8	1	0
Arabidopsis thaliana	NP_172176.1	NP_172176.1 translocon at the inner envelope membrane of chloroplasts 110 [Arabidopsis thaliana]	Plantae	100	0	0
Arabidopsis thaliana	AAF63131.1	AAF63131.1 Putative chloroplast inner envelope protein, partial [Arabidopsis thaliana]	Plantae	99.8	1	0
Arabidopsis thaliana	NP_195504.2	NP_195504.2 mitochondrial heat shock protein 70-1 [Arabidopsis thaliana]	Plantae	100	0	0
Arabidopsis thaliana	NP_181616.3	NP_181616.3 disproportionating enzyme 2 [Arabidopsis thaliana]	Plantae	100	0	0
Arabidopsis thaliana	NP_181616.3	NP_181616.3 disproportionating enzyme 2 [Arabidopsis thaliana]	Plantae	100	0	0
Arabidopsis thaliana	NP_564650.1	NP_564650.1 cation calcium exchanger 4 [Arabidopsis thaliana]	Plantae	100	0	0
Arabidopsis thaliana	NP_187047.1	NP_187047.1 ARM repeat superfamily protein [Arabidopsis thaliana]	Plantae	100	0	0
Arabidopsis thaliana	NP_187047.1	NP_187047.1 ARM repeat superfamily protein [Arabidopsis thaliana]	Plantae	100	0	0
Arabidopsis thaliana	NP_187047.1	NP_187047.1 ARM repeat superfamily protein [Arabidopsis thaliana]	Plantae	100	0	0
Arabidopsis thaliana	NP_178543.2	NP_178543.2 anaphase-promoting complex/cyclosome 2 [Arabidopsis thaliana]	Plantae	100	0	0
Arabidopsis thaliana	NP_180412.2	NP_180412.2 zinc finger (CCCH-type) family protein [Arabidopsis thaliana]	Plantae	98.3	14	0
Arabidopsis thaliana	NP_563824.1	NP_563824.1 Protein kinase superfamily protein [Arabidopsis thaliana]	Plantae	100	0	0
Arabidopsis thaliana	OAP12612.1	OAP12612.1 EDR1 [Arabidopsis thaliana]	Plantae	99.7	2	0
Arabidopsis thaliana	NP_563824.1	NP_563824.1 Protein kinase superfamily protein [Arabidopsis thaliana]	Plantae	100	0	0
Arabidopsis thaliana	NP_567801.1	NP_567801.1 NAD(P)H dehydrogenase B1 [Arabidopsis thaliana]	Plantae	100	0	0
Arabidopsis thaliana	AIP91373.1	AIP91373.1 nucleoporin NUP133 [Arabidopsis thaliana]	Plantae	100	0	0
Arabidopsis thaliana	NP_182083.1	NP_182083.1 Protein kinase superfamily protein [Arabidopsis thaliana]	Plantae	100	0	0
Arabidopsis thaliana	NP_001322539.1	NP_001322539.1 glycosyl hydrolase family 10 protein / carbohydrate-binding domain-containing protein [Arabidopsis thaliana]	Plantae	100	0	0
Arabidopsis thaliana	OAO93700.1	OAO93700.1 MUG8 [Arabidopsis thaliana]	Plantae	99.8	2	0
Arabidopsis thaliana	OAO93700.1	OAO93700.1 MUG8 [Arabidopsis thaliana]	Plantae	99.8	2	0
Arabidopsis thaliana	NP_175606.2	NP_175606.2 protein kinase family protein / peptidoglycan-binding LysM domain-containing protein [Arabidopsis thaliana]	Plantae	100	0	0
Arabidopsis thaliana	NP_201107.2	NP_201107.2 Disease resistance protein (CC-NBS-LRR class) family [Arabidopsis thaliana]	Plantae	91.1	34	0
Arabidopsis thaliana	NP_201107.2	NP_201107.2 Disease resistance protein (CC-NBS-LRR class) family [Arabidopsis thaliana]	Plantae	100	0	0
Arabidopsis thaliana	NP_198766.1	NP_198766.1 GNOM-like 1 [Arabidopsis thaliana]	Plantae	100	0	0
Arabidopsis thaliana	NP_001327489.1	NP_001327489.1 Carbohydrate-binding-like fold [Arabidopsis thaliana]	Plantae	100	0	0
Arabidopsis thaliana	NP_191795.1	NP_191795.1 Carbohydrate-binding-like fold [Arabidopsis thaliana]	Plantae	100	0	0
Arabidopsis thaliana	NP_191795.1	NP_191795.1 Carbohydrate-binding-like fold [Arabidopsis thaliana]	Plantae	100	0	0
Arabidopsis thaliana	NP_191322.3	NP_191322.3 exostosin family protein [Arabidopsis thaliana]	Plantae	100	0	0
Arabidopsis thaliana	NP_001328435.1	NP_001328435.1 SET domain-containing protein [Arabidopsis thaliana]	Plantae	100	0	0
Arabidopsis thaliana	NP_001328437.1	NP_001328437.1 SET domain-containing protein [Arabidopsis thaliana]	Plantae	100	0	0
Arabidopsis thaliana	NP_567221.1	NP_567221.1 SET domain-containing protein [Arabidopsis thaliana]	Plantae	100	0	0
Arabidopsis thaliana	NP_178539.2	NP_178539.2 zinc transporter-like protein [Arabidopsis thaliana]	Plantae	100	0	0
Arabidopsis thaliana	NP_196024.1	NP_196024.1 Patatin-like phospholipase family protein [Arabidopsis thaliana]	Plantae	100	0	0
Arabidopsis thaliana	NP_196024.1	NP_196024.1 Patatin-like phospholipase family protein [Arabidopsis thaliana]	Plantae	100	0	0
Arabidopsis thaliana	NP_191417.2	NP_191417.2 DNAse I-like superfamily protein [Arabidopsis thaliana]	Plantae	100	0	0
Arabidopsis thaliana	NP_175505.1	NP_175505.1 Nucleolar GTP-binding protein [Arabidopsis thaliana]	Plantae	100	0	0
Arabidopsis thaliana	NP_175505.1	NP_175505.1 Nucleolar GTP-binding protein [Arabidopsis thaliana]	Plantae	100	0	0
Arabidopsis thaliana	NP_196115.1	NP_196115.1 Plant invertase/pectin methylesterase inhibitor superfamily [Arabidopsis thaliana]	Plantae	100	0	0
Arabidopsis thaliana	NP_188606.2	NP_188606.2 P-loop containing nucleoside triphosphate hydrolases superfamily protein [Arabidopsis thaliana]	Plantae	100	0	0
Arabidopsis thaliana	NP_850615.2	NP_850615.2 P-loop containing nucleoside triphosphate hydrolases superfamily protein [Arabidopsis thaliana]	Plantae	100	0	0
Arabidopsis thaliana	BAA97290.1	BAA97290.1 non-LTR retroelement reverse transcriptase-like [Arabidopsis thaliana]	Plantae	100	0	0
Arabidopsis thaliana	NP_172173.2	NP_172173.2 Insulinase (Peptidase family M16) family protein [Arabidopsis thaliana]	Plantae	100	0	0
Arabidopsis thaliana	NP_172173.2	NP_172173.2 Insulinase (Peptidase family M16) family protein [Arabidopsis thaliana]	Plantae	100	0	0
Arabidopsis thaliana	NP_567275.1	NP_567275.1 transducin family protein / WD-40 repeat family protein [Arabidopsis thaliana]	Plantae	100	0	0
Arabidopsis thaliana	NP_564999.2	NP_564999.2 myosin-binding protein (Protein of unknown function, DUF593) [Arabidopsis thaliana]	Plantae	100	0	0
Arabidopsis thaliana	NP_187492.2	NP_187492.2 ARM repeat superfamily protein [Arabidopsis thaliana]	Plantae	100	0	0
Arabidopsis thaliana	NP_001321455.1	NP_001321455.1 Protein kinase superfamily protein [Arabidopsis thaliana]	Plantae	100	0	0
Arabidopsis thaliana	NP_190337.1	NP_190337.1 Pentatricopeptide repeat (PPR) superfamily protein [Arabidopsis thaliana]	Plantae	100	0	0
Arabidopsis thaliana	NP_001078212.1	NP_001078212.1 Tetratricopeptide repeat (TPR)-like superfamily protein [Arabidopsis thaliana]	Plantae	100	0	0
Arabidopsis thaliana	NP_567139.1	NP_567139.1 MIRO-related GTP-ase 2 [Arabidopsis thaliana]	Plantae	100	0	0
Arabidopsis thaliana	NP_567139.1	NP_567139.1 MIRO-related GTP-ase 2 [Arabidopsis thaliana]	Plantae	100	0	0
Arabidopsis thaliana	NP_199205.1	NP_199205.1 transducin family protein / WD-40 repeat family protein [Arabidopsis thaliana]	Plantae	100	0	0
Arabidopsis thaliana	NP_196079.1	NP_196079.1 sulfite reductase [Arabidopsis thaliana]	Plantae	100	0	0
Arabidopsis thaliana	NP_196079.1	NP_196079.1 sulfite reductase [Arabidopsis thaliana]	Plantae	100	0	0
Arabidopsis thaliana	NP_195974.2	NP_195974.2 exocyst subunit exo70 family protein A1 [Arabidopsis thaliana]	Plantae	100	0	0
Arabidopsis thaliana	NP_564112.1	NP_564112.1 Pseudouridine synthase family protein [Arabidopsis thaliana]	Plantae	100	0	0
Arabidopsis thaliana	NP_190354.1	NP_190354.1 RINT-1 / TIP-1 family [Arabidopsis thaliana]	Plantae	100	0	0
Arabidopsis thaliana	NP_199417.1	NP_199417.1 peptide transporter 3 [Arabidopsis thaliana]	Plantae	100	0	0
Arabidopsis thaliana	NP_198579.2	NP_198579.2 ARM repeat superfamily protein [Arabidopsis thaliana]	Plantae	100	0	0
Arabidopsis thaliana	NP_001078121.1	NP_001078121.1 Transcription factor jumonji (jmjC) domain-containing protein [Arabidopsis thaliana]	Plantae	100	0	0
Arabidopsis thaliana	NP_187418.1	NP_187418.1 Transcription factor jumonji (jmjC) domain-containing protein [Arabidopsis thaliana]	Plantae	100	0	0
Arabidopsis thaliana	NP_195381.6	NP_195381.6 Vacuolar sorting protein 39 [Arabidopsis thaliana]	Plantae	100	0	0
Arabidopsis thaliana	NP_201396.4	NP_201396.4 trafficking protein particle complex subunit-like protein [Arabidopsis thaliana]	Plantae	100	0	0
Arabidopsis thaliana	NP_201396.4	NP_201396.4 trafficking protein particle complex subunit-like protein [Arabidopsis thaliana]	Plantae	100	0	0
Arabidopsis thaliana	NP_201396.4	NP_201396.4 trafficking protein particle complex subunit-like protein [Arabidopsis thaliana]	Plantae	95.1	0	0
Arabidopsis thaliana	NP_201396.4	NP_201396.4 trafficking protein particle complex subunit-like protein [Arabidopsis thaliana]	Plantae	92.1	0	0
Arabidopsis thaliana	BAB10400.1	BAB10400.1 unnamed protein product [Arabidopsis thaliana]	Plantae	99.8	2	0
Arabidopsis thaliana	NP_190046.2	NP_190046.2 cyclophilin71 [Arabidopsis thaliana]	Plantae	100	0	0
Arabidopsis thaliana	NP_850959.1	NP_850959.1 stomatal cytokinesis defective / SCD1 protein (SCD1) [Arabidopsis thaliana]	Plantae	100	0	0
Arabidopsis thaliana	NP_175333.3	NP_175333.3 stomatal cytokinesis defective / SCD1 protein (SCD1) [Arabidopsis thaliana]	Plantae	100	0	0
Arabidopsis thaliana	NP_192966.5	NP_192966.5 Copper amine oxidase family protein [Arabidopsis thaliana]	Plantae	99.9	1	0
Arabidopsis thaliana	NP_200104.1	NP_200104.1 plastidic pyruvate kinase beta subunit 1 [Arabidopsis thaliana]	Plantae	100	0	0
Arabidopsis thaliana	NP_849997.2	NP_849997.2 CLIP-associated protein [Arabidopsis thaliana]	Plantae	100	0	0
Arabidopsis thaliana	NP_849997.2	NP_849997.2 CLIP-associated protein [Arabidopsis thaliana]	Plantae	100	0	0
Arabidopsis thaliana	NP_177866.2	NP_177866.2 beta-galactosidase 16 [Arabidopsis thaliana]	Plantae	99.3	1	0
Arabidopsis thaliana	NP_177866.2	NP_177866.2 beta-galactosidase 16 [Arabidopsis thaliana]	Plantae	99.9	1	0
Arabidopsis thaliana	NP_001031452.1	NP_001031452.1 elongation factor family protein [Arabidopsis thaliana]	Plantae	100	0	0
Arabidopsis thaliana	NP_567651.1	NP_567651.1 potassium transport 2/3 [Arabidopsis thaliana]	Plantae	100	0	0
Arabidopsis thaliana	NP_173472.1	NP_173472.1 AMP-dependent synthetase and ligase family protein [Arabidopsis thaliana]	Plantae	100	0	0
Arabidopsis thaliana	NP_680210.2	NP_680210.2 Alanyl-tRNA synthetase, class IIc [Arabidopsis thaliana]	Plantae	100	0	0
Arabidopsis thaliana	NP_188857.1	NP_188857.1 DHHC-type zinc finger family protein [Arabidopsis thaliana]	Plantae	100	0	0
Arabidopsis thaliana	NP_193244.2	NP_193244.2 DHHC-type zinc finger family protein [Arabidopsis thaliana]	Plantae	100	0	0
Arabidopsis thaliana	NP_565744.1	NP_565744.1 glutamate receptor 5 [Arabidopsis thaliana]	Plantae	100	0	0
Arabidopsis thaliana	NP_565744.1	NP_565744.1 glutamate receptor 5 [Arabidopsis thaliana]	Plantae	99.8	1	0
Arabidopsis thaliana	NP_565744.1	NP_565744.1 glutamate receptor 5 [Arabidopsis thaliana]	Plantae	99.8	1	0
Arabidopsis thaliana	NP_565744.1	NP_565744.1 glutamate receptor 5 [Arabidopsis thaliana]	Plantae	100	0	0
Arabidopsis thaliana	NP_001330613.1	NP_001330613.1 beta-amylase 2 [Arabidopsis thaliana]	Plantae	99.9	1	0
Arabidopsis thaliana	BAB10241.1	BAB10241.1 unnamed protein product [Arabidopsis thaliana]	Plantae	100	0	0
Arabidopsis thaliana	NP_173754.2	NP_173754.2 RNA-binding CRS1 / YhbY (CRM) domain-containing protein [Arabidopsis thaliana]	Plantae	100	0	0
Arabidopsis thaliana	NP_191191.2	NP_191191.2 PAP/OAS1 substrate-binding domain superfamily [Arabidopsis thaliana]	Plantae	99.8	0	0
Arabidopsis thaliana	NP_001078188.1	NP_001078188.1 apoptosis inhibitor [Arabidopsis thaliana]	Plantae	100	0	0
Arabidopsis thaliana	NP_197818.1	NP_197818.1 Glycogen/starch synthases, ADP-glucose type [Arabidopsis thaliana]	Plantae	100	0	0
Arabidopsis thaliana	NP_197818.1	NP_197818.1 Glycogen/starch synthases, ADP-glucose type [Arabidopsis thaliana]	Plantae	100	0	0
Arabidopsis thaliana	NP_197818.1	NP_197818.1 Glycogen/starch synthases, ADP-glucose type [Arabidopsis thaliana]	Plantae	100	0	0
Arabidopsis thaliana	NP_197818.1	NP_197818.1 Glycogen/starch synthases, ADP-glucose type [Arabidopsis thaliana]	Plantae	100	0	0
Arabidopsis thaliana	NP_564774.1	NP_564774.1 ARM repeat superfamily protein [Arabidopsis thaliana]	Plantae	100	0	0
Arabidopsis thaliana	NP_178067.1	NP_178067.1 Pentatricopeptide repeat (PPR) superfamily protein [Arabidopsis thaliana]	Plantae	100	0	0
Arabidopsis thaliana	NP_564345.1	NP_564345.1 alpha-mannosidase 3 [Arabidopsis thaliana]	Plantae	100	0	0
Arabidopsis thaliana	NP_565035.1	NP_565035.1 Methylthiotransferase [Arabidopsis thaliana]	Plantae	100	0	0
Arabidopsis thaliana	NP_568725.1	NP_568725.1 radical SAM domain-containing protein / GCN5-related N-acetyltransferase (GNAT) family protein [Arabidopsis thaliana]	Plantae	100	0	0
Arabidopsis thaliana	NP_564116.1	NP_564116.1 acyl activating enzyme 1 [Arabidopsis thaliana]	Plantae	100	0	0
Arabidopsis thaliana	NP_567032.1	NP_567032.1 Glucose-methanol-choline (GMC) oxidoreductase family protein [Arabidopsis thaliana]	Plantae	100	0	0
Arabidopsis thaliana	NP_565886.1	NP_565886.1 AMP deaminase, putative / myoadenylate deaminase [Arabidopsis thaliana]	Plantae	100	0	0
Arabidopsis thaliana	NP_565886.1	NP_565886.1 AMP deaminase, putative / myoadenylate deaminase [Arabidopsis thaliana]	Plantae	100	0	0
Arabidopsis thaliana	NP_565886.1	NP_565886.1 AMP deaminase, putative / myoadenylate deaminase [Arabidopsis thaliana]	Plantae	100	0	0
Arabidopsis thaliana	NP_193247.2	NP_193247.2 cytochrome P450, family 97, subfamily B, polypeptide 3 [Arabidopsis thaliana]	Plantae	100	0	0
Arabidopsis thaliana	NP_190258.1	NP_190258.1 translocon at the outer envelope membrane of chloroplasts 75-III [Arabidopsis thaliana]	Plantae	100	0	0
Arabidopsis thaliana	NP_001329751.1	NP_001329751.1 heat shock protein 70 (Hsp 70) family protein [Arabidopsis thaliana]	Plantae	100	0	0
Arabidopsis thaliana	NP_001329751.1	NP_001329751.1 heat shock protein 70 (Hsp 70) family protein [Arabidopsis thaliana]	Plantae	99.8	1	0
Arabidopsis thaliana	NP_567510.1	NP_567510.1 heat shock protein 70 (Hsp 70) family protein [Arabidopsis thaliana]	Plantae	100	0	0
Arabidopsis thaliana	NP_567588.1	NP_567588.1 Major facilitator superfamily protein [Arabidopsis thaliana]	Plantae	100	0	0
Arabidopsis thaliana	NP_172664.1	NP_172664.1 Phosphofructokinase family protein [Arabidopsis thaliana]	Plantae	100	0	0
Arabidopsis thaliana	NP_196092.1	NP_196092.1 ADR1-like 2 [Arabidopsis thaliana]	Plantae	100	0	0
Arabidopsis thaliana	NP_001031974.2	NP_001031974.2 acetyl-CoA synthetase [Arabidopsis thaliana]	Plantae	99.8	1	0
Arabidopsis thaliana	NP_001031974.2	NP_001031974.2 acetyl-CoA synthetase [Arabidopsis thaliana]	Plantae	99.8	1	0
Arabidopsis thaliana	NP_001031974.2	NP_001031974.2 acetyl-CoA synthetase [Arabidopsis thaliana]	Plantae	100	0	0
Arabidopsis thaliana	NP_001031974.2	NP_001031974.2 acetyl-CoA synthetase [Arabidopsis thaliana]	Plantae	100	0	0
Arabidopsis thaliana	NP_567820.1	NP_567820.1 elongation factor Ts family protein [Arabidopsis thaliana]	Plantae	100	0	0
Arabidopsis thaliana	NP_175811.1	NP_175811.1 exocyst subunit exo70 family protein D2 [Arabidopsis thaliana]	Plantae	100	0	0
Arabidopsis thaliana	NP_566477.2	NP_566477.2 exocyst subunit exo70 family protein D3 [Arabidopsis thaliana]	Plantae	100	0	0
Arabidopsis thaliana	NP_197387.1	NP_197387.1 inosine-uridine preferring nucleoside hydrolase family protein [Arabidopsis thaliana]	Plantae	100	0	0
Arabidopsis thaliana	NP_197387.1	NP_197387.1 inosine-uridine preferring nucleoside hydrolase family protein [Arabidopsis thaliana]	Plantae	100	0	0
Arabidopsis thaliana	NP_197387.1	NP_197387.1 inosine-uridine preferring nucleoside hydrolase family protein [Arabidopsis thaliana]	Plantae	100	0	0
Arabidopsis thaliana	NP_196192.1	NP_196192.1 anthranilate synthase alpha subunit 1 [Arabidopsis thaliana]	Plantae	100	0	0
Arabidopsis thaliana	NP_568346.1	NP_568346.1 Spc97 / Spc98 family of spindle pole body (SBP) component [Arabidopsis thaliana]	Plantae	100	0	0
Arabidopsis thaliana	NP_180818.2	NP_180818.2 condensin complex subunit [Arabidopsis thaliana]	Plantae	100	0	0
Arabidopsis thaliana	NP_189307.2	NP_189307.2 RING/U-box superfamily protein [Arabidopsis thaliana]	Plantae	100	0	0
Arabidopsis thaliana	NP_189307.2	NP_189307.2 RING/U-box superfamily protein [Arabidopsis thaliana]	Plantae	98.8	8	0
Arabidopsis thaliana	NP_001326198.1	NP_001326198.1 RING/U-box superfamily protein [Arabidopsis thaliana]	Plantae	100	0	0
Arabidopsis thaliana	BAB02250.1	BAB02250.1 unnamed protein product [Arabidopsis thaliana]	Plantae	100	0	0
Arabidopsis thaliana	BAB02250.1	BAB02250.1 unnamed protein product [Arabidopsis thaliana]	Plantae	100	0	0
Arabidopsis thaliana	NP_198433.1	NP_198433.1 phytochrome C [Arabidopsis thaliana]	Plantae	100	0	0
Arabidopsis thaliana	NP_198433.1	NP_198433.1 phytochrome C [Arabidopsis thaliana]	Plantae	99.9	1	0
Arabidopsis thaliana	NP_198433.1	NP_198433.1 phytochrome C [Arabidopsis thaliana]	Plantae	100	0	0
Arabidopsis thaliana	NP_194303.2	NP_194303.2 FtsJ-like methyltransferase family protein [Arabidopsis thaliana]	Plantae	100	0	0
Arabidopsis thaliana	NP_173001.2	NP_173001.2 Tetratricopeptide repeat (TPR)-like superfamily protein [Arabidopsis thaliana]	Plantae	100	0	0
Arabidopsis thaliana	NP_190922.3	NP_190922.3 afadin [Arabidopsis thaliana]	Plantae	100	0	0
Arabidopsis thaliana	NP_001326389.1	NP_001326389.1 afadin [Arabidopsis thaliana]	Plantae	100	0	0
Arabidopsis thaliana	NP_190922.3	NP_190922.3 afadin [Arabidopsis thaliana]	Plantae	100	0	0
Arabidopsis thaliana	NP_177854.6	NP_177854.6 histone-lysine N-methyltransferase [Arabidopsis thaliana]	Plantae	100	0	0
Arabidopsis thaliana	NP_177854.6	NP_177854.6 histone-lysine N-methyltransferase [Arabidopsis thaliana]	Plantae	100	0	0
Arabidopsis thaliana	NP_176083.2	NP_176083.2 Protein kinase superfamily protein [Arabidopsis thaliana]	Plantae	100	0	0
Arabidopsis thaliana	AAG51287.1	AAG51287.1 helicase, putative [Arabidopsis thaliana]	Plantae	100	0	0
Arabidopsis thaliana	BAA95709.1	BAA95709.1 unnamed protein product [Arabidopsis thaliana]	Plantae	99.7	2	0
Arabidopsis thaliana	NP_199663.2	NP_199663.2 HAUS augmin-like complex subunit [Arabidopsis thaliana]	Plantae	100	0	0
Arabidopsis thaliana	NP_200531.1	NP_200531.1 Ypt/Rab-GAP domain of gyp1p superfamily protein [Arabidopsis thaliana]	Plantae	100	0	0
Arabidopsis thaliana	NP_200531.1	NP_200531.1 Ypt/Rab-GAP domain of gyp1p superfamily protein [Arabidopsis thaliana]	Plantae	100	0	0
Arabidopsis thaliana	NP_001328428.1	NP_001328428.1 Pentatricopeptide repeat (PPR) superfamily protein [Arabidopsis thaliana]	Plantae	100	0	0
Arabidopsis thaliana	NP_174153.2	NP_174153.2 protease-like protein [Arabidopsis thaliana]	Plantae	100	0	0
Arabidopsis thaliana	NP_172631.2	NP_172631.2 heat shock protein 70 (Hsp 70) family protein [Arabidopsis thaliana]	Plantae	100	0	0
Arabidopsis thaliana	NP_172631.2	NP_172631.2 heat shock protein 70 (Hsp 70) family protein [Arabidopsis thaliana]	Plantae	100	0	0
Arabidopsis thaliana	NP_001326091.1	NP_001326091.1 kinase superfamily with octicosapeptide/Phox/Bem1p domain-containing protein [Arabidopsis thaliana]	Plantae	100	0	0
Arabidopsis thaliana	NP_194750.1	NP_194750.1 P450 reductase 2 [Arabidopsis thaliana]	Plantae	100	0	0
Arabidopsis thaliana	NP_194750.1	NP_194750.1 P450 reductase 2 [Arabidopsis thaliana]	Plantae	100	0	0
Arabidopsis thaliana	NP_200294.1	NP_200294.1 DOMON domain-containing protein / dopamine beta-monooxygenase N-terminal domain-containing protein [Arabidopsis thaliana]	Plantae	100	0	0
Arabidopsis thaliana	NP_192110.2	NP_192110.2 Protein kinase superfamily protein [Arabidopsis thaliana]	Plantae	100	0	0
Arabidopsis thaliana	NP_197021.2	NP_197021.2 tyrosyl-DNA phosphodiesterase-like protein [Arabidopsis thaliana]	Plantae	100	0	0
Arabidopsis thaliana	NP_182307.1	NP_182307.1 Phototropic-responsive NPH3 family protein [Arabidopsis thaliana]	Plantae	100	0	0
Arabidopsis thaliana	NP_200909.1	NP_200909.1 exocyst subunit exo70 family protein E2 [Arabidopsis thaliana]	Plantae	100	0	0
Arabidopsis thaliana	NP_566657.1	NP_566657.1 EPS15 homology domain 1 [Arabidopsis thaliana]	Plantae	100	0	0
Arabidopsis thaliana	NP_194326.2	NP_194326.2 P-glycoprotein 2 [Arabidopsis thaliana]	Plantae	100	0	0
Arabidopsis thaliana	NP_194326.2	NP_194326.2 P-glycoprotein 2 [Arabidopsis thaliana]	Plantae	100	0	0
Arabidopsis thaliana	BAB09897.1	BAB09897.1 unnamed protein product [Arabidopsis thaliana]	Plantae	99.2	0	0
Arabidopsis thaliana	NP_568843.1	NP_568843.1 Protein kinase superfamily protein [Arabidopsis thaliana]	Plantae	100	0	0
Arabidopsis thaliana	NP_200503.1	NP_200503.1 CCCH-type zinc finger family protein [Arabidopsis thaliana]	Plantae	100	0	0
Arabidopsis thaliana	NP_176557.1	NP_176557.1 Protein kinase superfamily protein [Arabidopsis thaliana]	Plantae	100	0	0
Arabidopsis thaliana	NP_176557.1	NP_176557.1 Protein kinase superfamily protein [Arabidopsis thaliana]	Plantae	100	0	0
Arabidopsis thaliana	NP_671779.1	NP_671779.1 Aminotransferase-like, plant mobile domain family protein [Arabidopsis thaliana]	Plantae	100	0	0
Arabidopsis thaliana	NP_671779.1	NP_671779.1 Aminotransferase-like, plant mobile domain family protein [Arabidopsis thaliana]	Plantae	100	0	0
Arabidopsis thaliana	NP_200237.1	NP_200237.1 DNA repair and meiosis protein (Mre11) [Arabidopsis thaliana]	Plantae	100	0	0
Arabidopsis thaliana	NP_200237.1	NP_200237.1 DNA repair and meiosis protein (Mre11) [Arabidopsis thaliana]	Plantae	100	0	0
Arabidopsis thaliana	NP_177537.2	NP_177537.2 obscurin-like protein [Arabidopsis thaliana]	Plantae	100	0	0
Arabidopsis thaliana	NP_001322712.1	NP_001322712.1 obscurin-like protein [Arabidopsis thaliana]	Plantae	100	0	0
Arabidopsis thaliana	NP_001322713.1	NP_001322713.1 obscurin-like protein [Arabidopsis thaliana]	Plantae	100	0	0
Arabidopsis thaliana	NP_176634.1	NP_176634.1 Plant regulator RWP-RK family protein [Arabidopsis thaliana]	Plantae	100	0	0
Arabidopsis thaliana	NP_564012.1	NP_564012.1 ATP-dependent DNA helicase 2 subunit Ku70-like protein [Arabidopsis thaliana]	Plantae	100	0	0
Arabidopsis thaliana	NP_001322331.1	NP_001322331.1 ATP binding microtubule motor family protein [Arabidopsis thaliana]	Plantae	100	0	0
Arabidopsis thaliana	NP_198420.1	NP_198420.1 fimbrin-like protein 2 [Arabidopsis thaliana]	Plantae	100	0	0
Arabidopsis thaliana	NP_178291.1	NP_178291.1 Leucine-rich repeat protein kinase family protein [Arabidopsis thaliana]	Plantae	100	0	0
Arabidopsis thaliana	NP_176789.1	NP_176789.1 transmembrane kinase 1 [Arabidopsis thaliana]	Plantae	100	0	0
Arabidopsis thaliana	NP_191357.2	NP_191357.2 DNA-binding bromodomain-containing protein [Arabidopsis thaliana]	Plantae	100	0	0
Arabidopsis thaliana	NP_191357.2	NP_191357.2 DNA-binding bromodomain-containing protein [Arabidopsis thaliana]	Plantae	100	0	0
Arabidopsis thaliana	NP_200156.1	NP_200156.1 LOW protein: zinc finger CCCH domain protein [Arabidopsis thaliana]	Plantae	99.7	2	0
Arabidopsis thaliana	NP_200156.1	NP_200156.1 LOW protein: zinc finger CCCH domain protein [Arabidopsis thaliana]	Plantae	99.7	2	0
Arabidopsis thaliana	NP_568723.1	NP_568723.1 Galactose oxidase/kelch repeat superfamily protein [Arabidopsis thaliana]	Plantae	100	0	0
Arabidopsis thaliana	NP_567277.1	NP_567277.1 Concanavalin A-like lectin protein kinase family protein [Arabidopsis thaliana]	Plantae	100	0	0
Arabidopsis thaliana	NP_179983.1	NP_179983.1 MIF4G domain-containing protein / MA3 domain-containing protein [Arabidopsis thaliana]	Plantae	100	0	0
Arabidopsis thaliana	NP_178208.1	NP_178208.1 MIF4G domain-containing protein / MA3 domain-containing protein [Arabidopsis thaliana]	Plantae	100	0	0
Arabidopsis thaliana	NP_849998.1	NP_849998.1 Protein kinase superfamily protein [Arabidopsis thaliana]	Plantae	100	0	0
Arabidopsis thaliana	NP_175245.1	NP_175245.1 evolutionarily conserved C-terminal region 7 [Arabidopsis thaliana]	Plantae	100	0	0
Arabidopsis thaliana	NP_188359.2	NP_188359.2 evolutionarily conserved C-terminal region 6 [Arabidopsis thaliana]	Plantae	100	0	0
Arabidopsis thaliana	NP_188359.2	NP_188359.2 evolutionarily conserved C-terminal region 6 [Arabidopsis thaliana]	Plantae	100	0	0
Arabidopsis thaliana	NP_197441.3	NP_197441.3 Telomerase activating protein Est1 [Arabidopsis thaliana]	Plantae	100	0	0
Arabidopsis thaliana	NP_197442.2	NP_197442.2 ABC-2 type transporter family protein [Arabidopsis thaliana]	Plantae	100	0	0
Arabidopsis thaliana	NP_197442.2	NP_197442.2 ABC-2 type transporter family protein [Arabidopsis thaliana]	Plantae	100	0	0
Arabidopsis thaliana	NP_197441.3	NP_197441.3 Telomerase activating protein Est1 [Arabidopsis thaliana]	Plantae	100	0	0
Arabidopsis thaliana	NP_197441.3	NP_197441.3 Telomerase activating protein Est1 [Arabidopsis thaliana]	Plantae	100	0	0
Arabidopsis thaliana	NP_197442.2	NP_197442.2 ABC-2 type transporter family protein [Arabidopsis thaliana]	Plantae	100	0	0
Arabidopsis thaliana	NP_001327751.1	NP_001327751.1 autophagy 2 [Arabidopsis thaliana]	Plantae	100	0	0
Arabidopsis thaliana	NP_001327751.1	NP_001327751.1 autophagy 2 [Arabidopsis thaliana]	Plantae	100	0	0
Arabidopsis thaliana	NP_001327751.1	NP_001327751.1 autophagy 2 [Arabidopsis thaliana]	Plantae	100	0	0
Arabidopsis thaliana	NP_001327751.1	NP_001327751.1 autophagy 2 [Arabidopsis thaliana]	Plantae	100	0	0
Arabidopsis thaliana	NP_850709.1	NP_850709.1 hypothetical protein (DUF3133) [Arabidopsis thaliana]	Plantae	100	0	0
Arabidopsis thaliana	NP_191200.1	NP_191200.1 hypothetical protein (DUF3133) [Arabidopsis thaliana]	Plantae	100	0	0
Arabidopsis thaliana	NP_850709.1	NP_850709.1 hypothetical protein (DUF3133) [Arabidopsis thaliana]	Plantae	100	0	0
Arabidopsis thaliana	NP_191200.1	NP_191200.1 hypothetical protein (DUF3133) [Arabidopsis thaliana]	Plantae	100	0	0
Arabidopsis thaliana	NP_177697.1	NP_177697.1 glycosyl hydrolase 9B7 [Arabidopsis thaliana]	Plantae	100	0	0
Arabidopsis thaliana	NP_566559.1	NP_566559.1 pumilio 24 [Arabidopsis thaliana]	Plantae	100	0	0
Arabidopsis thaliana	NP_193001.2	NP_193001.2 RNA recognition motif (RRM)-containing protein [Arabidopsis thaliana]	Plantae	100	0	0
Arabidopsis thaliana	NP_193001.2	NP_193001.2 RNA recognition motif (RRM)-containing protein [Arabidopsis thaliana]	Plantae	100	0	0
Arabidopsis thaliana	NP_177759.1	NP_177759.1 FAR1-related sequence 4 [Arabidopsis thaliana]	Plantae	100	0	0
Arabidopsis thaliana	NP_001320820.1	NP_001320820.1 FAR1-related sequence 4 [Arabidopsis thaliana]	Plantae	100	0	0
Arabidopsis thaliana	NP_177759.1	NP_177759.1 FAR1-related sequence 4 [Arabidopsis thaliana]	Plantae	100	0	0
Arabidopsis thaliana	NP_974443.4	NP_974443.4 protein affected trafficking 2 [Arabidopsis thaliana]	Plantae	100	0	0
Arabidopsis thaliana	NP_567022.1	NP_567022.1 protein affected trafficking 2 [Arabidopsis thaliana]	Plantae	100	0	0
Arabidopsis thaliana	NP_568577.1	NP_568577.1 DegP protease 9 [Arabidopsis thaliana]	Plantae	100	0	0
Arabidopsis thaliana	NP_190244.1	NP_190244.1 GRAS family transcription factor [Arabidopsis thaliana]	Plantae	100	0	0
Arabidopsis thaliana	NP_180046.2	NP_180046.2 Transcriptional factor B3 family protein [Arabidopsis thaliana]	Plantae	100	0	0
Arabidopsis thaliana	NP_849433.1	NP_849433.1 MAC/Perforin domain-containing protein [Arabidopsis thaliana]	Plantae	100	0	0
Arabidopsis thaliana	NP_849433.1	NP_849433.1 MAC/Perforin domain-containing protein [Arabidopsis thaliana]	Plantae	100	0	0
Arabidopsis thaliana	NP_198106.1	NP_198106.1 MIRO-related GTP-ase 1 [Arabidopsis thaliana]	Plantae	100	0	0
Arabidopsis thaliana	NP_198106.1	NP_198106.1 MIRO-related GTP-ase 1 [Arabidopsis thaliana]	Plantae	100	0	0
Arabidopsis thaliana	NP_200284.1	NP_200284.1 autophagy 18 F-like protein [Arabidopsis thaliana]	Plantae	100	0	0
Arabidopsis thaliana	OAP06162.1	OAP06162.1 SGS2 [Arabidopsis thaliana]	Plantae	100	0	0
Arabidopsis thaliana	NP_190519.1	NP_190519.1 RNA-dependent RNA polymerase 6 [Arabidopsis thaliana]	Plantae	100	0	0
Arabidopsis thaliana	NP_175932.2	NP_175932.2 calpain-type cysteine protease family [Arabidopsis thaliana]	Plantae	100	0	0
Arabidopsis thaliana	NP_175932.2	NP_175932.2 calpain-type cysteine protease family [Arabidopsis thaliana]	Plantae	100	0	0
Arabidopsis thaliana	NP_175932.2	NP_175932.2 calpain-type cysteine protease family [Arabidopsis thaliana]	Plantae	100	0	0
Arabidopsis thaliana	NP_175932.2	NP_175932.2 calpain-type cysteine protease family [Arabidopsis thaliana]	Plantae	100	0	0
Arabidopsis thaliana	NP_175932.2	NP_175932.2 calpain-type cysteine protease family [Arabidopsis thaliana]	Plantae	100	0	0
Arabidopsis thaliana	NP_175932.2	NP_175932.2 calpain-type cysteine protease family [Arabidopsis thaliana]	Plantae	100	0	0
Arabidopsis thaliana	NP_187155.2	NP_187155.2 ARM repeat superfamily protein [Arabidopsis thaliana]	Plantae	100	0	0
Arabidopsis thaliana	AAO34666.1	AAO34666.1 HASTY [Arabidopsis thaliana]	Plantae	100	0	0
Arabidopsis thaliana	NP_187155.2	NP_187155.2 ARM repeat superfamily protein [Arabidopsis thaliana]	Plantae	100	0	0
Arabidopsis thaliana	AAO34666.1	AAO34666.1 HASTY [Arabidopsis thaliana]	Plantae	100	0	0
Arabidopsis thaliana	NP_187155.2	NP_187155.2 ARM repeat superfamily protein [Arabidopsis thaliana]	Plantae	100	0	0
Arabidopsis thaliana	NP_187155.2	NP_187155.2 ARM repeat superfamily protein [Arabidopsis thaliana]	Plantae	100	0	0
Arabidopsis thaliana	NP_197483.1	NP_197483.1 ARM repeat superfamily protein [Arabidopsis thaliana]	Plantae	100	0	0
Arabidopsis thaliana	NP_197483.1	NP_197483.1 ARM repeat superfamily protein [Arabidopsis thaliana]	Plantae	100	0	0
Arabidopsis thaliana	NP_197483.1	NP_197483.1 ARM repeat superfamily protein [Arabidopsis thaliana]	Plantae	100	0	0
Arabidopsis thaliana	NP_191954.3	NP_191954.3 GPI-anchored adhesin-like protein, putative (DUF3741) [Arabidopsis thaliana]	Plantae	100	0	0
Arabidopsis thaliana	NP_001078338.1	NP_001078338.1 GPI-anchored adhesin-like protein, putative (DUF3741) [Arabidopsis thaliana]	Plantae	100	0	0
Arabidopsis thaliana	NP_190788.1	NP_190788.1 Dihydrolipoamide acetyltransferase, long form protein [Arabidopsis thaliana]	Plantae	100	0	0
Arabidopsis thaliana	NP_001078318.1	NP_001078318.1 eukaryotic translation initiation factor 4G [Arabidopsis thaliana]	Plantae	100	0	0
Arabidopsis thaliana	NP_851244.1	NP_851244.1 auxin response factor 2 [Arabidopsis thaliana]	Plantae	100	0	0
Arabidopsis thaliana	NP_851244.1	NP_851244.1 auxin response factor 2 [Arabidopsis thaliana]	Plantae	100	0	0
Arabidopsis thaliana	NP_187680.2	NP_187680.2 DNA GYRASE A [Arabidopsis thaliana]	Plantae	100	0	0
Arabidopsis thaliana	NP_199799.1	NP_199799.1 mitotic checkpoint family protein [Arabidopsis thaliana]	Plantae	100	0	0
Arabidopsis thaliana	NP_199799.1	NP_199799.1 mitotic checkpoint family protein [Arabidopsis thaliana]	Plantae	100	0	0
Arabidopsis thaliana	NP_199799.1	NP_199799.1 mitotic checkpoint family protein [Arabidopsis thaliana]	Plantae	100	0	0
Arabidopsis thaliana	NP_171612.1	NP_171612.1 dicer-like 1 [Arabidopsis thaliana]	Plantae	100	0	0
Arabidopsis thaliana	OAP16120.1	OAP16120.1 SUS1 [Arabidopsis thaliana]	Plantae	100	0	0
Arabidopsis thaliana	NP_171612.1	NP_171612.1 dicer-like 1 [Arabidopsis thaliana]	Plantae	100	0	0
Arabidopsis thaliana	NP_567268.2	NP_567268.2 Met-10+ like family protein / kelch repeat-containing protein [Arabidopsis thaliana]	Plantae	100	0	0
Arabidopsis thaliana	NP_566899.1	NP_566899.1 transmembrane protein [Arabidopsis thaliana]	Plantae	100	0	0
Arabidopsis thaliana	NP_566372.1	NP_566372.1 subunit of exocyst complex 8 [Arabidopsis thaliana]	Plantae	100	0	0
Arabidopsis thaliana	NP_001327644.1	NP_001327644.1 subunit of exocyst complex 8 [Arabidopsis thaliana]	Plantae	100	0	0
Arabidopsis thaliana	BAE98566.1	BAE98566.1 hypothetical protein, partial [Arabidopsis thaliana]	Plantae	100	0	0
Arabidopsis thaliana	BAE98566.1	BAE98566.1 hypothetical protein, partial [Arabidopsis thaliana]	Plantae	100	0	0
Arabidopsis thaliana	NP_567910.1	NP_567910.1 glycine-rich protein [Arabidopsis thaliana]	Plantae	100	0	0
Arabidopsis thaliana	NP_197561.1	NP_197561.1 EEIG1/EHBP1 protein amino-terminal domain protein [Arabidopsis thaliana]	Plantae	100	0	0
Arabidopsis thaliana	NP_194431.3	NP_194431.3 ribosome 60S biogenesis amino-terminal protein [Arabidopsis thaliana]	Plantae	98.1	10	0
Arabidopsis thaliana	NP_194432.1	NP_194432.1 inositol-1,4,5-trisphosphate 5-phosphatase [Arabidopsis thaliana]	Plantae	100	0	0
Arabidopsis thaliana	NP_198833.1	NP_198833.1 receptor like protein 54 [Arabidopsis thaliana]	Plantae	100	0	0
Arabidopsis thaliana	NP_194781.2	NP_194781.2 Leucine-rich repeat protein kinase family protein [Arabidopsis thaliana]	Plantae	100	0	0
Arabidopsis thaliana	NP_001185277.1	NP_001185277.1 Transducin/WD40 repeat-like superfamily protein [Arabidopsis thaliana]	Plantae	100	0	0
Arabidopsis thaliana	NP_001185277.1	NP_001185277.1 Transducin/WD40 repeat-like superfamily protein [Arabidopsis thaliana]	Plantae	100	0	0
Arabidopsis thaliana	NP_194988.2	NP_194988.2 Enhancer of polycomb-like transcription factor protein [Arabidopsis thaliana]	Plantae	100	0	0
Arabidopsis thaliana	NP_001325090.1	NP_001325090.1 SMAD/FHA domain-containing protein [Arabidopsis thaliana]	Plantae	96.6	0	0
Arabidopsis thaliana	NP_566585.1	NP_566585.1 cyclic nucleotide-binding transporter 1 [Arabidopsis thaliana]	Plantae	100	0	0
Arabidopsis thaliana	NP_199569.1	NP_199569.1 transmembrane protein [Arabidopsis thaliana]	Plantae	100	0	0
Arabidopsis thaliana	NP_199569.1	NP_199569.1 transmembrane protein [Arabidopsis thaliana]	Plantae	100	0	0
Arabidopsis thaliana	NP_567526.4	NP_567526.4 transmembrane protein [Arabidopsis thaliana]	Plantae	100	0	0
Arabidopsis thaliana	NP_001118837.1	NP_001118837.1 Early-responsive to dehydration stress protein (ERD4) [Arabidopsis thaliana]	Plantae	99.1	6	0
Arabidopsis thaliana	NP_001325838.1	NP_001325838.1 Early-responsive to dehydration stress protein (ERD4) [Arabidopsis thaliana]	Plantae	100	0	0
Arabidopsis thaliana	NP_001325838.1	NP_001325838.1 Early-responsive to dehydration stress protein (ERD4) [Arabidopsis thaliana]	Plantae	100	0	0
Arabidopsis thaliana	NP_001118837.1	NP_001118837.1 Early-responsive to dehydration stress protein (ERD4) [Arabidopsis thaliana]	Plantae	100	0	0
Arabidopsis thaliana	NP_191015.2	NP_191015.2 Early-responsive to dehydration stress protein (ERD4) [Arabidopsis thaliana]	Plantae	99.8	1	0
Arabidopsis thaliana	NP_180123.1	NP_180123.1 AFG1-like ATPase family protein [Arabidopsis thaliana]	Plantae	100	0	0
Arabidopsis thaliana	NP_180123.1	NP_180123.1 AFG1-like ATPase family protein [Arabidopsis thaliana]	Plantae	99.8	1	0
Arabidopsis thaliana	NP_194396.1	NP_194396.1 kinesin-like protein [Arabidopsis thaliana]	Plantae	100	0	0
Arabidopsis thaliana	NP_200914.2	NP_200914.2 histone deacetylase 5 [Arabidopsis thaliana]	Plantae	95.1	0	0
Arabidopsis thaliana	NP_200914.2	NP_200914.2 histone deacetylase 5 [Arabidopsis thaliana]	Plantae	100	0	0
Arabidopsis thaliana	NP_197776.1	NP_197776.1 cleavage and polyadenylation specificity factor 100 [Arabidopsis thaliana]	Plantae	99.8	1	0
Arabidopsis thaliana	NP_197776.1	NP_197776.1 cleavage and polyadenylation specificity factor 100 [Arabidopsis thaliana]	Plantae	100	0	0
Arabidopsis thaliana	NP_179775.2	NP_179775.2 Cysteine/Histidine-rich C1 domain family protein [Arabidopsis thaliana]	Plantae	100	0	0
Arabidopsis thaliana	NP_565520.1	NP_565520.1 violaxanthin de-epoxidase-like protein [Arabidopsis thaliana]	Plantae	100	0	0
Arabidopsis thaliana	NP_179776.2	NP_179776.2 Cysteine/Histidine-rich C1 domain family protein [Arabidopsis thaliana]	Plantae	100	0	0
Arabidopsis thaliana	NP_195948.1	NP_195948.1 NRAMP metal ion transporter family protein [Arabidopsis thaliana]	Plantae	100	0	0
Arabidopsis thaliana	NP_177277.2	NP_177277.2 Pentatricopeptide repeat (PPR) superfamily protein [Arabidopsis thaliana]	Plantae	100	0	0
Arabidopsis thaliana	NP_179555.1	NP_179555.1 Cysteine/Histidine-rich C1 domain family protein [Arabidopsis thaliana]	Plantae	100	0	0
Arabidopsis thaliana	NP_001323792.1	NP_001323792.1 Cysteine/Histidine-rich C1 domain family protein [Arabidopsis thaliana]	Plantae	88.9	63	0
Arabidopsis thaliana	NP_181454.1	NP_181454.1 Major facilitator superfamily protein [Arabidopsis thaliana]	Plantae	100	0	0
Arabidopsis thaliana	NP_566620.1	NP_566620.1 transducin family protein / WD-40 repeat family protein [Arabidopsis thaliana]	Plantae	100	0	0
Arabidopsis thaliana	NP_567172.4	NP_567172.4 receptor-like protein kinase 4 [Arabidopsis thaliana]	Plantae	100	0	0
Arabidopsis thaliana	NP_567172.4	NP_567172.4 receptor-like protein kinase 4 [Arabidopsis thaliana]	Plantae	99.9	1	0
Arabidopsis thaliana	NP_191672.1	NP_191672.1 galacturonosyltransferase 1 [Arabidopsis thaliana]	Plantae	100	0	0
Arabidopsis thaliana	NP_191672.1	NP_191672.1 galacturonosyltransferase 1 [Arabidopsis thaliana]	Plantae	100	0	0
Arabidopsis thaliana	NP_187031.2	NP_187031.2 O-fucosyltransferase family protein [Arabidopsis thaliana]	Plantae	100	0	0
Arabidopsis thaliana	NP_187031.2	NP_187031.2 O-fucosyltransferase family protein [Arabidopsis thaliana]	Plantae	100	0	0
Arabidopsis thaliana	NP_174323.1	NP_174323.1 auxin response factor 6 [Arabidopsis thaliana]	Plantae	100	0	0
Arabidopsis thaliana	NP_174323.1	NP_174323.1 auxin response factor 6 [Arabidopsis thaliana]	Plantae	95.3	10	0
Arabidopsis thaliana	NP_195845.2	NP_195845.2 Ribonuclease II/R family protein [Arabidopsis thaliana]	Plantae	100	0	0
Arabidopsis thaliana	NP_001325954.1	NP_001325954.1 RNA binding (RRM/RBD/RNP motifs) family protein [Arabidopsis thaliana]	Plantae	100	0	0
Arabidopsis thaliana	NP_001325954.1	NP_001325954.1 RNA binding (RRM/RBD/RNP motifs) family protein [Arabidopsis thaliana]	Plantae	100	0	0
Arabidopsis thaliana	NP_198419.2	NP_198419.2 zinc metalloproteinase-like protein [Arabidopsis thaliana]	Plantae	100	0	0
Arabidopsis thaliana	NP_565757.2	NP_565757.2 centromere/kinetochore protein, putative (ZW10) [Arabidopsis thaliana]	Plantae	100	0	0
Arabidopsis thaliana	NP_195137.5	NP_195137.5 poly(A) binding protein 2 [Arabidopsis thaliana]	Plantae	100	0	0
Arabidopsis thaliana	NP_568432.1	NP_568432.1 long-chain base (LCB) kinase 1 [Arabidopsis thaliana]	Plantae	100	0	0
Arabidopsis thaliana	NP_568432.1	NP_568432.1 long-chain base (LCB) kinase 1 [Arabidopsis thaliana]	Plantae	100	0	0
Arabidopsis thaliana	BAB09561.1	BAB09561.1 unnamed protein product [Arabidopsis thaliana]	Plantae	100	0	0
Arabidopsis thaliana	NP_567005.2	NP_567005.2 RNI-like superfamily protein [Arabidopsis thaliana]	Plantae	100	0	0
Arabidopsis thaliana	NP_567005.2	NP_567005.2 RNI-like superfamily protein [Arabidopsis thaliana]	Plantae	100	0	0
Arabidopsis thaliana	NP_193215.2	NP_193215.2 ATP-dependent RNA helicase [Arabidopsis thaliana]	Plantae	100	0	0
Arabidopsis thaliana	NP_001331470.1	NP_001331470.1 RabGAP/TBC domain-containing protein [Arabidopsis thaliana]	Plantae	100	0	0
Arabidopsis thaliana	NP_200071.2	NP_200071.2 RabGAP/TBC domain-containing protein [Arabidopsis thaliana]	Plantae	100	0	0
Arabidopsis thaliana	OAP12778.1	OAP12778.1 hypothetical protein AXX17_AT1G72170 [Arabidopsis thaliana]	Plantae	99.8	3	0
Arabidopsis thaliana	NP_001319396.1	NP_001319396.1 ARM repeat superfamily protein [Arabidopsis thaliana]	Plantae	100	0	0
Arabidopsis thaliana	NP_001319396.1	NP_001319396.1 ARM repeat superfamily protein [Arabidopsis thaliana]	Plantae	100	0	0
Arabidopsis thaliana	NP_001077512.4	NP_001077512.4 Leucine-rich repeat protein kinase family protein [Arabidopsis thaliana]	Plantae	100	0	0
Arabidopsis thaliana	NP_568663.2	NP_568663.2 16S rRNA processing protein RimM family [Arabidopsis thaliana]	Plantae	100	0	0
Arabidopsis thaliana	NP_568213.2	NP_568213.2 K+ uptake permease 7 [Arabidopsis thaliana]	Plantae	100	0	0
Arabidopsis thaliana	BAF00951.1	BAF00951.1 hypothetical protein [Arabidopsis thaliana]	Plantae	99.1	6	0
Arabidopsis thaliana	NP_191337.2	NP_191337.2 nucleolar-like protein [Arabidopsis thaliana]	Plantae	100	0	0
Arabidopsis thaliana	NP_191337.2	NP_191337.2 nucleolar-like protein [Arabidopsis thaliana]	Plantae	100	0	0
Arabidopsis thaliana	NP_850666.1	NP_850666.1 P-loop containing nucleoside triphosphate hydrolases superfamily protein [Arabidopsis thaliana]	Plantae	100	0	0
Arabidopsis thaliana	NP_001320048.1	NP_001320048.1 Disease resistance protein (TIR-NBS class) [Arabidopsis thaliana]	Plantae	100	0	0
Arabidopsis thaliana	NP_191265.2	NP_191265.2 binding protein [Arabidopsis thaliana]	Plantae	100	0	0
Arabidopsis thaliana	NP_191265.2	NP_191265.2 binding protein [Arabidopsis thaliana]	Plantae	100	0	0
Arabidopsis thaliana	NP_001118422.1	NP_001118422.1 arginine N-methyltransferase, putative (DUF688) [Arabidopsis thaliana]	Plantae	100	0	0
Arabidopsis thaliana	NP_001118422.1	NP_001118422.1 arginine N-methyltransferase, putative (DUF688) [Arabidopsis thaliana]	Plantae	100	0	0
Arabidopsis thaliana	NP_001031451.1	NP_001031451.1 arginine N-methyltransferase, putative (DUF688) [Arabidopsis thaliana]	Plantae	100	0	0
Arabidopsis thaliana	NP_001031451.1	NP_001031451.1 arginine N-methyltransferase, putative (DUF688) [Arabidopsis thaliana]	Plantae	100	0	0
Arabidopsis thaliana	NP_180907.2	NP_180907.2 hydroxyproline-rich glycoprotein family protein [Arabidopsis thaliana]	Plantae	100	0	0
Arabidopsis thaliana	NP_001190420.1	NP_001190420.1 Endomembrane protein 70 protein family [Arabidopsis thaliana]	Plantae	100	0	0
Arabidopsis thaliana	NP_001190420.1	NP_001190420.1 Endomembrane protein 70 protein family [Arabidopsis thaliana]	Plantae	100	0	0
Arabidopsis thaliana	NP_567961.1	NP_567961.1 Leucine-rich repeat protein kinase family protein [Arabidopsis thaliana]	Plantae	100	0	0
Arabidopsis thaliana	BAE99398.1	BAE99398.1 putative ABC transporter gb|AAD31586.1, partial [Arabidopsis thaliana]	Plantae	100	0	0
Arabidopsis thaliana	NP_001325219.1	NP_001325219.1 transducin family protein / WD-40 repeat family protein [Arabidopsis thaliana]	Plantae	100	0	0
Arabidopsis thaliana	NP_565594.3	NP_565594.3 transducin family protein / WD-40 repeat family protein [Arabidopsis thaliana]	Plantae	100	0	0
Arabidopsis thaliana	NP_200569.1	NP_200569.1 kinase superfamily with octicosapeptide/Phox/Bem1p domain-containing protein [Arabidopsis thaliana]	Plantae	100	0	0
Arabidopsis thaliana	NP_200427.3	NP_200427.3 Sec14p-like phosphatidylinositol transfer family protein [Arabidopsis thaliana]	Plantae	100	0	0
Arabidopsis thaliana	NP_200427.3	NP_200427.3 Sec14p-like phosphatidylinositol transfer family protein [Arabidopsis thaliana]	Plantae	100	0	0
Arabidopsis thaliana	NP_171704.2	NP_171704.2 nitroreductase family protein [Arabidopsis thaliana]	Plantae	100	0	0
Arabidopsis thaliana	NP_173083.3	NP_173083.3 cyclin b3;1 [Arabidopsis thaliana]	Plantae	100	0	0
Arabidopsis thaliana	NP_173083.3	NP_173083.3 cyclin b3;1 [Arabidopsis thaliana]	Plantae	100	0	0
Arabidopsis thaliana	NP_851285.1	NP_851285.1 zeaxanthin epoxidase (ZEP) (ABA1) [Arabidopsis thaliana]	Plantae	100	0	0
Arabidopsis thaliana	NP_001321227.1	NP_001321227.1 K-box region protein (DUF1985) [Arabidopsis thaliana]	Plantae	100	0	0
Arabidopsis thaliana	NP_193082.1	NP_193082.1 SU(VAR)3-9 homolog 9 [Arabidopsis thaliana]	Plantae	100	0	0
Arabidopsis thaliana	NP_193082.1	NP_193082.1 SU(VAR)3-9 homolog 9 [Arabidopsis thaliana]	Plantae	100	0	0
Arabidopsis thaliana	NP_001030858.1	NP_001030858.1 glycoside hydrolase family 2 protein [Arabidopsis thaliana]	Plantae	100	0	0
Arabidopsis thaliana	NP_001030858.1	NP_001030858.1 glycoside hydrolase family 2 protein [Arabidopsis thaliana]	Plantae	100	0	0
Arabidopsis thaliana	NP_680128.1	NP_680128.1 glycoside hydrolase family 2 protein [Arabidopsis thaliana]	Plantae	100	0	0
Arabidopsis thaliana	NP_175661.1	NP_175661.1 FAR1-related sequence 6 [Arabidopsis thaliana]	Plantae	100	0	0
Arabidopsis thaliana	NP_197530.2	NP_197530.2 Avirulence induced gene (AIG1) family protein [Arabidopsis thaliana]	Plantae	100	0	0
Arabidopsis thaliana	NP_850383.3	NP_850383.3 SIGNAL PEPTIDE PEPTIDASE-LIKE 3 [Arabidopsis thaliana]	Plantae	100	0	0
Arabidopsis thaliana	NP_001325362.1	NP_001325362.1 SIGNAL PEPTIDE PEPTIDASE-LIKE 3 [Arabidopsis thaliana]	Plantae	100	0	0
Arabidopsis thaliana	NP_182115.2	NP_182115.2 U-box domain-containing protein kinase family protein [Arabidopsis thaliana]	Plantae	100	0	0
Arabidopsis thaliana	NP_182115.2	NP_182115.2 U-box domain-containing protein kinase family protein [Arabidopsis thaliana]	Plantae	100	0	0
Arabidopsis thaliana	NP_173179.4	NP_173179.4 LOW protein: protein phosphatase 1 regulatory subunit-like protein [Arabidopsis thaliana]	Plantae	100	0	0
Arabidopsis thaliana	NP_173179.4	NP_173179.4 LOW protein: protein phosphatase 1 regulatory subunit-like protein [Arabidopsis thaliana]	Plantae	100	0	0
Arabidopsis thaliana	NP_173179.4	NP_173179.4 LOW protein: protein phosphatase 1 regulatory subunit-like protein [Arabidopsis thaliana]	Plantae	100	0	0
Arabidopsis thaliana	NP_173179.4	NP_173179.4 LOW protein: protein phosphatase 1 regulatory subunit-like protein [Arabidopsis thaliana]	Plantae	100	0	0
Arabidopsis thaliana	NP_191501.1	NP_191501.1 crinkly4 [Arabidopsis thaliana]	Plantae	100	0	0
Arabidopsis thaliana	NP_567316.1	NP_567316.1 VIER F-box protein 3 [Arabidopsis thaliana]	Plantae	99.8	1	0
Arabidopsis thaliana	NP_001330632.1	NP_001330632.1 SCAR family protein 4 [Arabidopsis thaliana]	Plantae	100	0	0
Arabidopsis thaliana	NP_195793.3	NP_195793.3 SCAR family protein 4 [Arabidopsis thaliana]	Plantae	100	0	0
Arabidopsis thaliana	NP_195793.3	NP_195793.3 SCAR family protein 4 [Arabidopsis thaliana]	Plantae	100	0	0
Arabidopsis thaliana	NP_001330632.1	NP_001330632.1 SCAR family protein 4 [Arabidopsis thaliana]	Plantae	100	0	0
Arabidopsis thaliana	NP_001330632.1	NP_001330632.1 SCAR family protein 4 [Arabidopsis thaliana]	Plantae	100	0	0
Arabidopsis thaliana	NP_192815.1	NP_192815.1 oligopeptide transporter 7 [Arabidopsis thaliana]	Plantae	100	0	0
Arabidopsis thaliana	NP_181418.3	NP_181418.3 Guanylate-binding family protein [Arabidopsis thaliana]	Plantae	100	0	0
Arabidopsis thaliana	NP_190357.2	NP_190357.2 ATP-binding cassette A2 [Arabidopsis thaliana]	Plantae	100	0	0
Arabidopsis thaliana	NP_190357.2	NP_190357.2 ATP-binding cassette A2 [Arabidopsis thaliana]	Plantae	99.9	1	0
Arabidopsis thaliana	NP_190357.2	NP_190357.2 ATP-binding cassette A2 [Arabidopsis thaliana]	Plantae	100	0	0
Arabidopsis thaliana	NP_001031890.1	NP_001031890.1 Vps51/Vps67 family (components of vesicular transport) protein [Arabidopsis thaliana]	Plantae	100	0	0
Arabidopsis thaliana	NP_001031890.1	NP_001031890.1 Vps51/Vps67 family (components of vesicular transport) protein [Arabidopsis thaliana]	Plantae	100	0	0
Arabidopsis thaliana	NP_001031890.1	NP_001031890.1 Vps51/Vps67 family (components of vesicular transport) protein [Arabidopsis thaliana]	Plantae	100	0	0
Arabidopsis thaliana	NP_197134.1	NP_197134.1 Vps51/Vps67 family (components of vesicular transport) protein [Arabidopsis thaliana]	Plantae	100	0	0
Arabidopsis thaliana	NP_001331674.1	NP_001331674.1 protein dimerization [Arabidopsis thaliana]	Plantae	100	0	0
Arabidopsis thaliana	NP_199374.4	NP_199374.4 protein dimerization [Arabidopsis thaliana]	Plantae	100	0	0
Arabidopsis thaliana	NP_187691.1	NP_187691.1 Basic-leucine zipper (bZIP) transcription factor family protein [Arabidopsis thaliana]	Plantae	99.7	2	0
Arabidopsis thaliana	NP_177829.5	NP_177829.5 putative DEAD-box ATP-dependent RNA helicase 29 [Arabidopsis thaliana]	Plantae	100	0	0
Arabidopsis thaliana	NP_001331420.1	NP_001331420.1 E3 ubiquitin ligase [Arabidopsis thaliana]	Plantae	100	0	0
Arabidopsis thaliana	NP_001331419.1	NP_001331419.1 E3 ubiquitin ligase [Arabidopsis thaliana]	Plantae	100	0	0
Arabidopsis thaliana	NP_001327221.1	NP_001327221.1 Plant invertase/pectin methylesterase inhibitor superfamily [Arabidopsis thaliana]	Plantae	100	0	0
Arabidopsis thaliana	NP_177891.1	NP_177891.1 Ribonuclease II/R family protein [Arabidopsis thaliana]	Plantae	100	0	0
Arabidopsis thaliana	NP_568262.2	NP_568262.2 dgd1 suppressor 1 [Arabidopsis thaliana]	Plantae	100	0	0
Arabidopsis thaliana	NP_565424.1	NP_565424.1 histidine kinase 1 [Arabidopsis thaliana]	Plantae	99.9	1	0
Arabidopsis thaliana	NP_565424.1	NP_565424.1 histidine kinase 1 [Arabidopsis thaliana]	Plantae	100	0	0
Arabidopsis thaliana	NP_174629.3	NP_174629.3 KH domain-containing protein [Arabidopsis thaliana]	Plantae	100	0	0
Arabidopsis thaliana	NP_197467.1	NP_197467.1 SITE-1 protease [Arabidopsis thaliana]	Plantae	100	0	0
Arabidopsis thaliana	NP_197467.1	NP_197467.1 SITE-1 protease [Arabidopsis thaliana]	Plantae	100	0	0
Arabidopsis thaliana	NP_196383.1	NP_196383.1 structural maintenance of chromosomes 6A [Arabidopsis thaliana]	Plantae	93.1	51	0
Arabidopsis thaliana	NP_200954.1	NP_200954.1 P-loop containing nucleoside triphosphate hydrolases superfamily protein [Arabidopsis thaliana]	Plantae	100	0	0
Arabidopsis thaliana	NP_200954.1	NP_200954.1 P-loop containing nucleoside triphosphate hydrolases superfamily protein [Arabidopsis thaliana]	Plantae	100	0	0
Arabidopsis thaliana	NP_001330743.1	NP_001330743.1 Ran-binding protein in the microtubule-organising centre protein [Arabidopsis thaliana]	Plantae	100	0	0
Arabidopsis thaliana	NP_201482.2	NP_201482.2 Ran-binding protein in the microtubule-organising centre protein [Arabidopsis thaliana]	Plantae	100	0	0
Arabidopsis thaliana	NP_001030888.1	NP_001030888.1 ARM repeat superfamily protein [Arabidopsis thaliana]	Plantae	100	0	0
Arabidopsis thaliana	NP_001030888.1	NP_001030888.1 ARM repeat superfamily protein [Arabidopsis thaliana]	Plantae	99.6	3	0
Arabidopsis thaliana	NP_187002.1	NP_187002.1 non-specific phospholipase C3 [Arabidopsis thaliana]	Plantae	100	0	0
Arabidopsis thaliana	NP_197397.1	NP_197397.1 FAR1-related sequence 12 [Arabidopsis thaliana]	Plantae	100	0	0
Arabidopsis thaliana	NP_197397.1	NP_197397.1 FAR1-related sequence 12 [Arabidopsis thaliana]	Plantae	100	0	0
Arabidopsis thaliana	NP_566278.1	NP_566278.1 FAR1-related sequence 7 [Arabidopsis thaliana]	Plantae	100	0	0
Arabidopsis thaliana	NP_566278.1	NP_566278.1 FAR1-related sequence 7 [Arabidopsis thaliana]	Plantae	100	0	0
Arabidopsis thaliana	NP_001326314.1	NP_001326314.1 protein FLOWERING locus D-like protein [Arabidopsis thaliana]	Plantae	100	0	0
Arabidopsis thaliana	NP_001326315.1	NP_001326315.1 protein FLOWERING locus D-like protein [Arabidopsis thaliana]	Plantae	100	0	0
Arabidopsis thaliana	OAP07104.1	OAP07104.1 FLD [Arabidopsis thaliana]	Plantae	100	0	0
Arabidopsis thaliana	NP_565636.1	NP_565636.1 FAR1-related sequence 3 [Arabidopsis thaliana]	Plantae	100	0	0
Arabidopsis thaliana	NP_001031428.1	NP_001031428.1 FAR1-related sequence 3 [Arabidopsis thaliana]	Plantae	100	0	0
Arabidopsis thaliana	NP_001031428.1	NP_001031428.1 FAR1-related sequence 3 [Arabidopsis thaliana]	Plantae	100	0	0
Arabidopsis thaliana	NP_565636.1	NP_565636.1 FAR1-related sequence 3 [Arabidopsis thaliana]	Plantae	100	0	0
Arabidopsis thaliana	NP_189289.2	NP_189289.2 phosphate transporter 2;1 [Arabidopsis thaliana]	Plantae	100	0	0
Arabidopsis thaliana	NP_189289.2	NP_189289.2 phosphate transporter 2;1 [Arabidopsis thaliana]	Plantae	100	0	0
Arabidopsis thaliana	NP_001323909.1	NP_001323909.1 piezo-type mechanosensitive ion channel component [Arabidopsis thaliana]	Plantae	99.9	1	0
Arabidopsis thaliana	OAP07740.1	OAP07740.1 hypothetical protein AXX17_AT2G45840 [Arabidopsis thaliana]	Plantae	100	0	0
Arabidopsis thaliana	NP_194808.1	NP_194808.1 autophagy-like protein [Arabidopsis thaliana]	Plantae	100	0	0
Arabidopsis thaliana	NP_194808.1	NP_194808.1 autophagy-like protein [Arabidopsis thaliana]	Plantae	99.8	2	0
Arabidopsis thaliana	NP_564437.1	NP_564437.1 inositol polyphosphate 5-phosphatase I [Arabidopsis thaliana]	Plantae	100	0	0
Arabidopsis thaliana	NP_177948.3	NP_177948.3 S-adenosyl-L-methionine-dependent methyltransferases superfamily protein [Arabidopsis thaliana]	Plantae	96.3	0	0
Arabidopsis thaliana	NP_177948.3	NP_177948.3 S-adenosyl-L-methionine-dependent methyltransferases superfamily protein [Arabidopsis thaliana]	Plantae	100	0	0
Arabidopsis thaliana	NP_001078500.2	NP_001078500.2 transmembrane/coiled-coil protein (DUF726) [Arabidopsis thaliana]	Plantae	100	0	0
Arabidopsis thaliana	NP_565008.1	NP_565008.1 Cupredoxin superfamily protein [Arabidopsis thaliana]	Plantae	100	0	0
Arabidopsis thaliana	NP_199769.1	NP_199769.1 Chaperone DnaJ-domain superfamily protein [Arabidopsis thaliana]	Plantae	100	0	0
Arabidopsis thaliana	NP_187676.1	NP_187676.1 nuclear pore complex protein [Arabidopsis thaliana]	Plantae	100	0	0
Arabidopsis thaliana	NP_027676.1	NP_027676.1 vacuolar protein sorting 11 [Arabidopsis thaliana]	Plantae	100	0	0
Arabidopsis thaliana	NP_200579.1	NP_200579.1 Double Clp-N motif-containing P-loop nucleoside triphosphate hydrolases superfamily protein [Arabidopsis thaliana]	Plantae	100	0	0
Arabidopsis thaliana	NP_176103.2	NP_176103.2 RNA helicase family protein [Arabidopsis thaliana]	Plantae	100	0	0
Arabidopsis thaliana	NP_176103.2	NP_176103.2 RNA helicase family protein [Arabidopsis thaliana]	Plantae	100	0	0
Arabidopsis thaliana	AAD48975.1	AAD48975.1 contains similarity to Pfam family PF00070 - Pyridine nucleotide-disulphide oxidoreductase class-I; score=26.1, E=0.0008, N=1 [Arabidopsis thaliana]	Plantae	100	0	0
Arabidopsis thaliana	OAP08352.1	OAP08352.1 ZIP3 [Arabidopsis thaliana]	Plantae	99.8	1	0
Arabidopsis thaliana	NP_179370.2	NP_179370.2 vacuolar protein sorting-associated 35A-like protein [Arabidopsis thaliana]	Plantae	100	0	0
Arabidopsis thaliana	OAP08352.1	OAP08352.1 ZIP3 [Arabidopsis thaliana]	Plantae	100	0	0
Arabidopsis thaliana	NP_195005.1	NP_195005.1 Exostosin family protein [Arabidopsis thaliana]	Plantae	100	0	0
Arabidopsis thaliana	NP_191420.1	NP_191420.1 ketol-acid reductoisomerase [Arabidopsis thaliana]	Plantae	100	0	0
Arabidopsis thaliana	NP_567579.2	NP_567579.2 GDA1/CD39 nucleoside phosphatase family protein [Arabidopsis thaliana]	Plantae	100	0	0
Arabidopsis thaliana	NP_177210.1	NP_177210.1 cysteine-rich RLK (RECEPTOR-like protein kinase) 3 [Arabidopsis thaliana]	Plantae	100	0	0
Arabidopsis thaliana	NP_001326199.1	NP_001326199.1 salt-inducible zinc finger 1 [Arabidopsis thaliana]	Plantae	100	0	0
Arabidopsis thaliana	NP_181543.1	NP_181543.1 zinc finger (CCCH-type) family protein [Arabidopsis thaliana]	Plantae	100	0	0
Arabidopsis thaliana	NP_001324902.1	NP_001324902.1 zinc finger FYVE domain protein [Arabidopsis thaliana]	Plantae	100	0	0
Arabidopsis thaliana	NP_001324902.1	NP_001324902.1 zinc finger FYVE domain protein [Arabidopsis thaliana]	Plantae	100	0	0
Arabidopsis thaliana	NP_974804.4	NP_974804.4 protein serine/threonine kinase [Arabidopsis thaliana]	Plantae	100	0	0
Arabidopsis thaliana	NP_974804.4	NP_974804.4 protein serine/threonine kinase [Arabidopsis thaliana]	Plantae	100	0	0
Arabidopsis thaliana	NP_001318731.1	NP_001318731.1 SET domain protein 25 [Arabidopsis thaliana]	Plantae	100	0	0
Arabidopsis thaliana	NP_001318731.1	NP_001318731.1 SET domain protein 25 [Arabidopsis thaliana]	Plantae	100	0	0
Arabidopsis thaliana	NP_001318731.1	NP_001318731.1 SET domain protein 25 [Arabidopsis thaliana]	Plantae	100	0	0
Arabidopsis thaliana	NP_001318731.1	NP_001318731.1 SET domain protein 25 [Arabidopsis thaliana]	Plantae	100	0	0
Arabidopsis thaliana	NP_001318731.1	NP_001318731.1 SET domain protein 25 [Arabidopsis thaliana]	Plantae	100	0	0
Arabidopsis thaliana	NP_001318731.1	NP_001318731.1 SET domain protein 25 [Arabidopsis thaliana]	Plantae	100	0	0
Arabidopsis thaliana	NP_001318731.1	NP_001318731.1 SET domain protein 25 [Arabidopsis thaliana]	Plantae	100	0	0
Arabidopsis thaliana	NP_186877.2	NP_186877.2 Flavodoxin family protein [Arabidopsis thaliana]	Plantae	100	0	0
Arabidopsis thaliana	AAG51535.1	AAG51535.1 hypothetical protein; 39910-36975 [Arabidopsis thaliana]	Plantae	100	0	0
Arabidopsis thaliana	NP_564520.1	NP_564520.1 Ku80 family protein [Arabidopsis thaliana]	Plantae	100	0	0
Arabidopsis thaliana	NP_197791.1	NP_197791.1 SLAC1 homologue 3 [Arabidopsis thaliana]	Plantae	100	0	0
Arabidopsis thaliana	NP_563899.1	NP_563899.1 nitrate transporter 1.1 [Arabidopsis thaliana]	Plantae	100	0	0
Arabidopsis thaliana	NP_172580.2	NP_172580.2 Leucine-rich repeat protein kinase family protein [Arabidopsis thaliana]	Plantae	100	0	0
Arabidopsis thaliana	NP_192229.3	NP_192229.3 catalytics [Arabidopsis thaliana]	Plantae	100	0	0
Arabidopsis thaliana	NP_192229.3	NP_192229.3 catalytics [Arabidopsis thaliana]	Plantae	100	0	0
Arabidopsis thaliana	NP_192229.3	NP_192229.3 catalytics [Arabidopsis thaliana]	Plantae	100	0	0
Arabidopsis thaliana	NP_195209.2	NP_195209.2 Pentatricopeptide repeat (PPR) superfamily protein [Arabidopsis thaliana]	Plantae	100	0	0
Arabidopsis thaliana	NP_195209.2	NP_195209.2 Pentatricopeptide repeat (PPR) superfamily protein [Arabidopsis thaliana]	Plantae	100	0	0
Arabidopsis thaliana	NP_177702.2	NP_177702.2 hypothetical protein AT1G75730 [Arabidopsis thaliana]	Plantae	100	0	0
Arabidopsis thaliana	NP_200651.1	NP_200651.1 exocyst subunit exo70 family protein B1 [Arabidopsis thaliana]	Plantae	100	0	0
Arabidopsis thaliana	NP_172181.1	NP_172181.1 exocyst subunit exo70 family protein B2 [Arabidopsis thaliana]	Plantae	100	0	0
Arabidopsis thaliana	NP_180580.1	NP_180580.1 laccase 3 [Arabidopsis thaliana]	Plantae	100	0	0
Arabidopsis thaliana	NP_180580.1	NP_180580.1 laccase 3 [Arabidopsis thaliana]	Plantae	100	0	0
Arabidopsis thaliana	NP_197475.2	NP_197475.2 Peptidase M28 family protein [Arabidopsis thaliana]	Plantae	100	0	0
Arabidopsis thaliana	NP_197468.2	NP_197468.2 Exostosin family protein [Arabidopsis thaliana]	Plantae	100	0	0
Arabidopsis thaliana	NP_171908.1	NP_171908.1 multidrug resistance-associated protein 5 [Arabidopsis thaliana]	Plantae	100	0	0
Arabidopsis thaliana	NP_194275.2	NP_194275.2 non-intrinsic ABC protein 8 [Arabidopsis thaliana]	Plantae	100	0	0
Arabidopsis thaliana	NP_171887.1	NP_171887.1 cactus-binding carboxy-terminal, cactin [Arabidopsis thaliana]	Plantae	100	0	0
Arabidopsis thaliana	NP_851207.1	NP_851207.1 MIF4G domain-containing protein / MA3 domain-containing protein [Arabidopsis thaliana]	Plantae	100	0	0
Arabidopsis thaliana	NP_851207.1	NP_851207.1 MIF4G domain-containing protein / MA3 domain-containing protein [Arabidopsis thaliana]	Plantae	99.9	1	0
Arabidopsis thaliana	NP_201414.1	NP_201414.1 RADIATION SENSITIVE 17 [Arabidopsis thaliana]	Plantae	100	0	0
Arabidopsis thaliana	NP_197996.1	NP_197996.1 chloride channel D [Arabidopsis thaliana]	Plantae	100	0	0
Arabidopsis thaliana	NP_197996.1	NP_197996.1 chloride channel D [Arabidopsis thaliana]	Plantae	100	0	0
Arabidopsis thaliana	NP_568968.1	NP_568968.1 MA3 domain-containing protein [Arabidopsis thaliana]	Plantae	100	0	0
Arabidopsis thaliana	NP_200385.1	NP_200385.1 Tetratricopeptide repeat (TPR)-like superfamily protein [Arabidopsis thaliana]	Plantae	100	0	0
Arabidopsis thaliana	NP_001326839.1	NP_001326839.1 SNF2 domain-containing protein / helicase domain-containing protein [Arabidopsis thaliana]	Plantae	100	0	0
Arabidopsis thaliana	OAP03010.1	OAP03010.1 SRCAP [Arabidopsis thaliana]	Plantae	98.9	13	0
Arabidopsis thaliana	NP_001326839.1	NP_001326839.1 SNF2 domain-containing protein / helicase domain-containing protein [Arabidopsis thaliana]	Plantae	100	0	0
Arabidopsis thaliana	OAP03010.1	OAP03010.1 SRCAP [Arabidopsis thaliana]	Plantae	98.9	13	0
Arabidopsis thaliana	NP_179021.3	NP_179021.3 minichromosome maintenance 9 [Arabidopsis thaliana]	Plantae	100	0	0
Arabidopsis thaliana	NP_001318221.1	NP_001318221.1 minichromosome maintenance 9 [Arabidopsis thaliana]	Plantae	100	0	0
Arabidopsis thaliana	NP_196026.1	NP_196026.1 S-adenosyl-L-methionine-dependent methyltransferases superfamily protein [Arabidopsis thaliana]	Plantae	100	0	0
Arabidopsis thaliana	NP_565879.1	NP_565879.1 vacuoleless1 (VCL1) [Arabidopsis thaliana]	Plantae	100	0	0
Arabidopsis thaliana	NP_001324325.1	NP_001324325.1 Neutral/alkaline non-lysosomal ceramidase [Arabidopsis thaliana]	Plantae	100	0	0
Arabidopsis thaliana	NP_001324325.1	NP_001324325.1 Neutral/alkaline non-lysosomal ceramidase [Arabidopsis thaliana]	Plantae	100	0	0
Arabidopsis thaliana	NP_001078020.1	NP_001078020.1 vacuoleless1 (VCL1) [Arabidopsis thaliana]	Plantae	100	0	0
Arabidopsis thaliana	NP_001078020.1	NP_001078020.1 vacuoleless1 (VCL1) [Arabidopsis thaliana]	Plantae	100	0	0
Arabidopsis thaliana	NP_177638.2	NP_177638.2 GTP binding protein [Arabidopsis thaliana]	Plantae	100	0	0
Arabidopsis thaliana	NP_177638.2	NP_177638.2 GTP binding protein [Arabidopsis thaliana]	Plantae	100	0	0
Arabidopsis thaliana	NP_200103.1	NP_200103.1 timeless family protein [Arabidopsis thaliana]	Plantae	100	0	0
Arabidopsis thaliana	NP_178812.1	NP_178812.1 Minichromosome maintenance (MCM2/3/5) family protein [Arabidopsis thaliana]	Plantae	100	0	0
Arabidopsis thaliana	NP_198446.3	NP_198446.3 P-loop containing nucleoside triphosphate hydrolases superfamily protein [Arabidopsis thaliana]	Plantae	100	0	0
Arabidopsis thaliana	NP_001077702.1	NP_001077702.1 Homeobox-leucine zipper family protein / lipid-binding START domain-containing protein [Arabidopsis thaliana]	Plantae	100	0	0
Arabidopsis thaliana	NP_175627.1	NP_175627.1 Homeobox-leucine zipper family protein / lipid-binding START domain-containing protein [Arabidopsis thaliana]	Plantae	100	0	0
Arabidopsis thaliana	NP_001332117.1	NP_001332117.1 gated outwardly-rectifying K+ channel [Arabidopsis thaliana]	Plantae	99.6	2	0
Arabidopsis thaliana	NP_198566.2	NP_198566.2 gated outwardly-rectifying K+ channel [Arabidopsis thaliana]	Plantae	100	0	0
Arabidopsis thaliana	NP_001332118.1	NP_001332118.1 gated outwardly-rectifying K+ channel [Arabidopsis thaliana]	Plantae	100	0	0
Arabidopsis thaliana	NP_174275.2	NP_174275.2 Magnesium transporter CorA-like family protein [Arabidopsis thaliana]	Plantae	99.8	1	0
Arabidopsis thaliana	NP_197358.2	NP_197358.2 GTP1/OBG family protein [Arabidopsis thaliana]	Plantae	100	0	0
Arabidopsis thaliana	NP_180212.1	NP_180212.1 Plant invertase/pectin methylesterase inhibitor superfamily [Arabidopsis thaliana]	Plantae	100	0	0
Arabidopsis thaliana	NP_001328981.1	NP_001328981.1 Mitochondrial transcription termination factor family protein [Arabidopsis thaliana]	Plantae	100	0	0
Arabidopsis thaliana	NP_177376.1	NP_177376.1 pumilio 23 [Arabidopsis thaliana]	Plantae	100	0	0
Arabidopsis thaliana	NP_177376.1	NP_177376.1 pumilio 23 [Arabidopsis thaliana]	Plantae	100	0	0
Arabidopsis thaliana	NP_029426.1	NP_029426.1 SAND family protein [Arabidopsis thaliana]	Plantae	100	0	0
Arabidopsis thaliana	NP_001323744.1	NP_001323744.1 sterile alpha motif (SAM) domain-containing protein [Arabidopsis thaliana]	Plantae	100	0	0
Arabidopsis thaliana	NP_001323744.1	NP_001323744.1 sterile alpha motif (SAM) domain-containing protein [Arabidopsis thaliana]	Plantae	100	0	0
Arabidopsis thaliana	NP_191035.2	NP_191035.2 downstream neighbor of Son [Arabidopsis thaliana]	Plantae	100	0	0
Arabidopsis thaliana	NP_191035.2	NP_191035.2 downstream neighbor of Son [Arabidopsis thaliana]	Plantae	100	0	0
Arabidopsis thaliana	NP_201147.2	NP_201147.2 RNA-metabolising metallo-beta-lactamase family protein [Arabidopsis thaliana]	Plantae	100	0	0
Arabidopsis thaliana	NP_176642.1	NP_176642.1 Transducin/WD40 repeat-like superfamily protein [Arabidopsis thaliana]	Plantae	97.1	19	0
Arabidopsis thaliana	NP_176642.1	NP_176642.1 Transducin/WD40 repeat-like superfamily protein [Arabidopsis thaliana]	Plantae	97.1	19	0
Arabidopsis thaliana	NP_176642.1	NP_176642.1 Transducin/WD40 repeat-like superfamily protein [Arabidopsis thaliana]	Plantae	97.1	19	0
Arabidopsis thaliana	NP_176642.1	NP_176642.1 Transducin/WD40 repeat-like superfamily protein [Arabidopsis thaliana]	Plantae	97.1	19	0
Arabidopsis thaliana	NP_176642.1	NP_176642.1 Transducin/WD40 repeat-like superfamily protein [Arabidopsis thaliana]	Plantae	97.1	19	0
Arabidopsis thaliana	NP_176642.1	NP_176642.1 Transducin/WD40 repeat-like superfamily protein [Arabidopsis thaliana]	Plantae	97.1	19	0
Arabidopsis thaliana	NP_192814.1	NP_192814.1 mRNAadenosine methylase [Arabidopsis thaliana]	Plantae	100	0	0
Arabidopsis thaliana	NP_192814.1	NP_192814.1 mRNAadenosine methylase [Arabidopsis thaliana]	Plantae	100	0	0
Arabidopsis thaliana	NP_001032145.1	NP_001032145.1 acyl-CoA oxidase 2 [Arabidopsis thaliana]	Plantae	100	0	0
Arabidopsis thaliana	NP_201316.1	NP_201316.1 acyl-CoA oxidase 2 [Arabidopsis thaliana]	Plantae	100	0	0
Arabidopsis thaliana	NP_001032145.1	NP_001032145.1 acyl-CoA oxidase 2 [Arabidopsis thaliana]	Plantae	100	0	0
Arabidopsis thaliana	NP_850084.1	NP_850084.1 Major facilitator superfamily protein [Arabidopsis thaliana]	Plantae	100	0	0
Arabidopsis thaliana	NP_195436.1	NP_195436.1 plasma membrane, autoregulation-binding site, misato segment II, myosin-like, tubulin/FtsZ protein [Arabidopsis thaliana]	Plantae	100	0	0
Arabidopsis thaliana	NP_195436.1	NP_195436.1 plasma membrane, autoregulation-binding site, misato segment II, myosin-like, tubulin/FtsZ protein [Arabidopsis thaliana]	Plantae	100	0	0
Arabidopsis thaliana	NP_195436.1	NP_195436.1 plasma membrane, autoregulation-binding site, misato segment II, myosin-like, tubulin/FtsZ protein [Arabidopsis thaliana]	Plantae	100	0	0
Arabidopsis thaliana	NP_195436.1	NP_195436.1 plasma membrane, autoregulation-binding site, misato segment II, myosin-like, tubulin/FtsZ protein [Arabidopsis thaliana]	Plantae	100	0	0
Arabidopsis thaliana	AAC67200.1	AAC67200.1 putative retroelement pol polyprotein [Arabidopsis thaliana]	Plantae	100	0	0
Arabidopsis thaliana	NP_172488.1	NP_172488.1 NF-X-like 1 [Arabidopsis thaliana]	Plantae	100	0	0
Arabidopsis thaliana	NP_172488.1	NP_172488.1 NF-X-like 1 [Arabidopsis thaliana]	Plantae	100	0	0
Arabidopsis thaliana	NP_172488.1	NP_172488.1 NF-X-like 1 [Arabidopsis thaliana]	Plantae	100	0	0
Arabidopsis thaliana	NP_172488.1	NP_172488.1 NF-X-like 1 [Arabidopsis thaliana]	Plantae	100	0	0
Arabidopsis thaliana	NP_172488.1	NP_172488.1 NF-X-like 1 [Arabidopsis thaliana]	Plantae	98	0	0
Arabidopsis thaliana	NP_564287.1	NP_564287.1 UvrB/UvrC domain protein (DUF3506) [Arabidopsis thaliana]	Plantae	100	0	0
Arabidopsis thaliana	NP_200342.1	NP_200342.1 DNA topoisomerase 1 beta [Arabidopsis thaliana]	Plantae	99.7	2	0
Arabidopsis thaliana	OAO95952.1	OAO95952.1 TOP1BETA [Arabidopsis thaliana]	Plantae	99.7	3	0
Arabidopsis thaliana	NP_200342.1	NP_200342.1 DNA topoisomerase 1 beta [Arabidopsis thaliana]	Plantae	100	0	0
Arabidopsis thaliana	NP_200341.1	NP_200341.1 DNA topoisomerase I alpha [Arabidopsis thaliana]	Plantae	100	0	0
Arabidopsis thaliana	NP_200341.1	NP_200341.1 DNA topoisomerase I alpha [Arabidopsis thaliana]	Plantae	100	0	0
Arabidopsis thaliana	NP_850607.1	NP_850607.1 myb domain protein 4r1 [Arabidopsis thaliana]	Plantae	100	0	0
Arabidopsis thaliana	NP_850607.1	NP_850607.1 myb domain protein 4r1 [Arabidopsis thaliana]	Plantae	100	0	0
Arabidopsis thaliana	NP_190383.1	NP_190383.1 aldehyde dehydrogenase 2B4 [Arabidopsis thaliana]	Plantae	100	0	0
Arabidopsis thaliana	BAD44129.1	BAD44129.1 unnamed protein product [Arabidopsis thaliana]	Plantae	100	0	0
Arabidopsis thaliana	NP_172146.2	NP_172146.2 anaphase-promoting complex subunit [Arabidopsis thaliana]	Plantae	100	0	0
Arabidopsis thaliana	NP_171935.1	NP_171935.1 cryptochrome 2 [Arabidopsis thaliana]	Plantae	100	0	0
Arabidopsis thaliana	NP_171935.1	NP_171935.1 cryptochrome 2 [Arabidopsis thaliana]	Plantae	100	0	0
Arabidopsis thaliana	NP_564247.1	NP_564247.1 Tetratricopeptide repeat (TPR)-like superfamily protein [Arabidopsis thaliana]	Plantae	100	0	0
Arabidopsis thaliana	NP_197814.1	NP_197814.1 prolyl oligopeptidase family protein [Arabidopsis thaliana]	Plantae	100	0	0
Arabidopsis thaliana	NP_001332763.1	NP_001332763.1 prolyl oligopeptidase family protein [Arabidopsis thaliana]	Plantae	100	0	0
Arabidopsis thaliana	NP_001332763.1	NP_001332763.1 prolyl oligopeptidase family protein [Arabidopsis thaliana]	Plantae	100	0	0
Arabidopsis thaliana	NP_193288.2	NP_193288.2 pyruvate orthophosphate dikinase [Arabidopsis thaliana]	Plantae	100	0	0
Arabidopsis thaliana	NP_193288.2	NP_193288.2 pyruvate orthophosphate dikinase [Arabidopsis thaliana]	Plantae	100	0	0
Arabidopsis thaliana	NP_193288.2	NP_193288.2 pyruvate orthophosphate dikinase [Arabidopsis thaliana]	Plantae	100	0	0
Arabidopsis thaliana	NP_001078396.1	NP_001078396.1 pyruvate orthophosphate dikinase [Arabidopsis thaliana]	Plantae	100	0	0
Arabidopsis thaliana	NP_001078396.1	NP_001078396.1 pyruvate orthophosphate dikinase [Arabidopsis thaliana]	Plantae	100	0	0
Arabidopsis thaliana	NP_001328802.1	NP_001328802.1 endonuclease/exonuclease/phosphatase family protein [Arabidopsis thaliana]	Plantae	100	0	0
Arabidopsis thaliana	NP_001328735.1	NP_001328735.1 DNA topoisomerase, type IA, core [Arabidopsis thaliana]	Plantae	100	0	0
Arabidopsis thaliana	NP_563908.1	NP_563908.1 armadillo repeat kinesin 3 [Arabidopsis thaliana]	Plantae	100	0	0
Arabidopsis thaliana	NP_176922.1	NP_176922.1 urease [Arabidopsis thaliana]	Plantae	100	0	0
Arabidopsis thaliana	NP_176922.1	NP_176922.1 urease [Arabidopsis thaliana]	Plantae	100	0	0
Arabidopsis thaliana	NP_176922.1	NP_176922.1 urease [Arabidopsis thaliana]	Plantae	100	0	0
Arabidopsis thaliana	NP_176922.1	NP_176922.1 urease [Arabidopsis thaliana]	Plantae	100	0	0
Arabidopsis thaliana	NP_194765.2	NP_194765.2 cyclic nucleotide-gated channel 17 [Arabidopsis thaliana]	Plantae	100	0	0
Arabidopsis thaliana	NP_850056.1	NP_850056.1 cyclic nucleotide-gated channel 14 [Arabidopsis thaliana]	Plantae	100	0	0
Arabidopsis thaliana	NP_172709.2	NP_172709.2 zinc ion binding protein [Arabidopsis thaliana]	Plantae	100	0	0
Arabidopsis thaliana	NP_172709.2	NP_172709.2 zinc ion binding protein [Arabidopsis thaliana]	Plantae	100	0	0
Arabidopsis thaliana	NP_179901.1	NP_179901.1 Protein kinase superfamily protein [Arabidopsis thaliana]	Plantae	100	0	0
Arabidopsis thaliana	NP_179901.1	NP_179901.1 Protein kinase superfamily protein [Arabidopsis thaliana]	Plantae	100	0	0
Arabidopsis thaliana	NP_974718.1	NP_974718.1 Homeodomain-like protein [Arabidopsis thaliana]	Plantae	100	0	0
Arabidopsis thaliana	NP_974718.1	NP_974718.1 Homeodomain-like protein [Arabidopsis thaliana]	Plantae	100	0	0
Arabidopsis thaliana	NP_974718.1	NP_974718.1 Homeodomain-like protein [Arabidopsis thaliana]	Plantae	100	0	0
Arabidopsis thaliana	NP_974718.1	NP_974718.1 Homeodomain-like protein [Arabidopsis thaliana]	Plantae	99.9	1	0
Arabidopsis thaliana	NP_974718.1	NP_974718.1 Homeodomain-like protein [Arabidopsis thaliana]	Plantae	99.9	1	0
Arabidopsis thaliana	NP_191597.1	NP_191597.1 cotton fiber protein [Arabidopsis thaliana]	Plantae	100	0	0
Arabidopsis thaliana	NP_568658.1	NP_568658.1 cullin4 [Arabidopsis thaliana]	Plantae	100	0	0
Arabidopsis thaliana	NP_568658.1	NP_568658.1 cullin4 [Arabidopsis thaliana]	Plantae	99.7	2	0
Arabidopsis thaliana	NP_174620.2	NP_174620.2 Disease resistance protein (CC-NBS-LRR class) family [Arabidopsis thaliana]	Plantae	100	0	0
Arabidopsis thaliana	NP_849925.1	NP_849925.1 CHASE domain containing histidine kinase protein [Arabidopsis thaliana]	Plantae	100	0	0
Arabidopsis thaliana	NP_849925.1	NP_849925.1 CHASE domain containing histidine kinase protein [Arabidopsis thaliana]	Plantae	100	0	0
Arabidopsis thaliana	NP_001031943.1	NP_001031943.1 DEAD box RNA helicase (RH3) [Arabidopsis thaliana]	Plantae	100	0	0
Arabidopsis thaliana	NP_001031943.1	NP_001031943.1 DEAD box RNA helicase (RH3) [Arabidopsis thaliana]	Plantae	100	0	0
Arabidopsis thaliana	NP_200255.5	NP_200255.5 CLUB [Arabidopsis thaliana]	Plantae	100	0	0
Arabidopsis thaliana	NP_001331320.1	NP_001331320.1 CLUB [Arabidopsis thaliana]	Plantae	100	0	0
Arabidopsis thaliana	BAA97517.1	BAA97517.1 unnamed protein product [Arabidopsis thaliana]	Plantae	100	0	0
Arabidopsis thaliana	NP_200255.5	NP_200255.5 CLUB [Arabidopsis thaliana]	Plantae	100	0	0
Arabidopsis thaliana	BAA97517.1	BAA97517.1 unnamed protein product [Arabidopsis thaliana]	Plantae	100	0	0
Arabidopsis thaliana	BAC43334.1	BAC43334.1 putative nucleolar protein [Arabidopsis thaliana]	Plantae	100	0	0
Arabidopsis thaliana	NP_198440.2	NP_198440.2 Polynucleotidyl transferase, ribonuclease H fold protein with HRDC domain-containing protein [Arabidopsis thaliana]	Plantae	100	0	0
Arabidopsis thaliana	NP_175846.3	NP_175846.3 Polynucleotidyl transferase, ribonuclease H fold protein with HRDC domain-containing protein [Arabidopsis thaliana]	Plantae	100	0	0
Arabidopsis thaliana	NP_565689.1	NP_565689.1 Double Clp-N motif-containing P-loop nucleoside triphosphate hydrolases superfamily protein [Arabidopsis thaliana]	Plantae	100	0	0
Arabidopsis thaliana	NP_172357.2	NP_172357.2 myosin-binding protein (Protein of unknown function, DUF593) [Arabidopsis thaliana]	Plantae	82.6	67	0
Arabidopsis thaliana	NP_172357.2	NP_172357.2 myosin-binding protein (Protein of unknown function, DUF593) [Arabidopsis thaliana]	Plantae	94.7	0	0
Arabidopsis thaliana	NP_172357.2	NP_172357.2 myosin-binding protein (Protein of unknown function, DUF593) [Arabidopsis thaliana]	Plantae	94.7	0	0
Arabidopsis thaliana	NP_172357.2	NP_172357.2 myosin-binding protein (Protein of unknown function, DUF593) [Arabidopsis thaliana]	Plantae	82.6	67	0
Arabidopsis thaliana	NP_001031359.1	NP_001031359.1 transportin 1 [Arabidopsis thaliana]	Plantae	100	0	0
Arabidopsis thaliana	NP_563882.1	NP_563882.1 Seven transmembrane MLO family protein [Arabidopsis thaliana]	Plantae	100	0	0
Arabidopsis thaliana	NP_001190497.1	NP_001190497.1 tRNA synthetase class I (I, L, M and V) family protein [Arabidopsis thaliana]	Plantae	100	0	0
Arabidopsis thaliana	NP_001032042.1	NP_001032042.1 tRNA synthetase class I (I, L, M and V) family protein [Arabidopsis thaliana]	Plantae	100	0	0
Arabidopsis thaliana	NP_179868.1	NP_179868.1 squalene epoxidase 2 [Arabidopsis thaliana]	Plantae	100	0	0
Arabidopsis thaliana	NP_566199.4	NP_566199.4 dicer-like 2 [Arabidopsis thaliana]	Plantae	100	0	0
Arabidopsis thaliana	NP_001078101.1	NP_001078101.1 dicer-like 2 [Arabidopsis thaliana]	Plantae	100	0	0
Arabidopsis thaliana	NP_001078101.1	NP_001078101.1 dicer-like 2 [Arabidopsis thaliana]	Plantae	100	0	0
Arabidopsis thaliana	NP_176808.3	NP_176808.3 Signal transduction histidine kinase, hybrid-type, ethylene sensor [Arabidopsis thaliana]	Plantae	100	0	0
Arabidopsis thaliana	NP_194744.2	NP_194744.2 Urb2/Npa2 family protein [Arabidopsis thaliana]	Plantae	100	0	0
Arabidopsis thaliana	NP_194744.2	NP_194744.2 Urb2/Npa2 family protein [Arabidopsis thaliana]	Plantae	100	0	0
Arabidopsis thaliana	NP_174458.2	NP_174458.2 oligomeric golgi complex subunit [Arabidopsis thaliana]	Plantae	100	0	0
Arabidopsis thaliana	NP_195264.2	NP_195264.2 SEC7-like guanine nucleotide exchange family protein [Arabidopsis thaliana]	Plantae	99.8	1	0
Arabidopsis thaliana	NP_566921.1	NP_566921.1 hypothetical protein AT3G49490 [Arabidopsis thaliana]	Plantae	100	0	0
Arabidopsis thaliana	NP_566093.4	NP_566093.4 calcium/calcium/calmodulin-dependent Serine/Threonine-kinase [Arabidopsis thaliana]	Plantae	100	0	0
Arabidopsis thaliana	NP_001318950.1	NP_001318950.1 RNAligase [Arabidopsis thaliana]	Plantae	100	0	0
Arabidopsis thaliana	NP_001318950.1	NP_001318950.1 RNAligase [Arabidopsis thaliana]	Plantae	100	0	0
Arabidopsis thaliana	NP_001318950.1	NP_001318950.1 RNAligase [Arabidopsis thaliana]	Plantae	100	0	0
Arabidopsis thaliana	NP_187901.1	NP_187901.1 Trypsin family protein [Arabidopsis thaliana]	Plantae	100	0	0
Arabidopsis thaliana	NP_196185.4	NP_196185.4 NF-X1-type zinc finger protein NFXL2 [Arabidopsis thaliana]	Plantae	96.8	0	0
Arabidopsis thaliana	NP_196185.4	NP_196185.4 NF-X1-type zinc finger protein NFXL2 [Arabidopsis thaliana]	Plantae	100	0	0
Arabidopsis thaliana	NP_001319538.1	NP_001319538.1 proteasome activating protein 200 [Arabidopsis thaliana]	Plantae	100	0	0
Arabidopsis thaliana	NP_199602.1	NP_199602.1 respiratory burst oxidase homologue D [Arabidopsis thaliana]	Plantae	100	0	0
Arabidopsis thaliana	NP_199602.1	NP_199602.1 respiratory burst oxidase homologue D [Arabidopsis thaliana]	Plantae	100	0	0
Arabidopsis thaliana	NP_194704.2	NP_194704.2 CRS1 / YhbY (CRM) domain-containing protein [Arabidopsis thaliana]	Plantae	100	0	0
Arabidopsis thaliana	NP_001329382.1	NP_001329382.1 CRS1 / YhbY (CRM) domain-containing protein [Arabidopsis thaliana]	Plantae	100	0	0
Arabidopsis thaliana	NP_194704.2	NP_194704.2 CRS1 / YhbY (CRM) domain-containing protein [Arabidopsis thaliana]	Plantae	96.4	0	0
Arabidopsis thaliana	OAO90864.1	OAO90864.1 hypothetical protein AXX17_AT5G37730 [Arabidopsis thaliana]	Plantae	93.9	46	0
Arabidopsis thaliana	OAO90864.1	OAO90864.1 hypothetical protein AXX17_AT5G37730 [Arabidopsis thaliana]	Plantae	99.5	4	0
Arabidopsis thaliana	NP_198826.1	NP_198826.1 Disease resistance protein (TIR-NBS-LRR class) family [Arabidopsis thaliana]	Plantae	94.4	43	0
Arabidopsis thaliana	NP_198826.1	NP_198826.1 Disease resistance protein (TIR-NBS-LRR class) family [Arabidopsis thaliana]	Plantae	96.1	25	0
Arabidopsis thaliana	NP_198826.1	NP_198826.1 Disease resistance protein (TIR-NBS-LRR class) family [Arabidopsis thaliana]	Plantae	100	0	0
Arabidopsis thaliana	NP_190782.3	NP_190782.3 tetratricopeptide repeat (TPR)-containing protein [Arabidopsis thaliana]	Plantae	100	0	0
Arabidopsis thaliana	NP_190782.3	NP_190782.3 tetratricopeptide repeat (TPR)-containing protein [Arabidopsis thaliana]	Plantae	99.6	3	0
Arabidopsis thaliana	NP_176621.1	NP_176621.1 glycosyl hydrolase 9C2 [Arabidopsis thaliana]	Plantae	100	0	0
Arabidopsis thaliana	NP_196419.1	NP_196419.1 RPA70-kDa subunit B [Arabidopsis thaliana]	Plantae	100	0	0
Arabidopsis thaliana	NP_196419.1	NP_196419.1 RPA70-kDa subunit B [Arabidopsis thaliana]	Plantae	100	0	0
Arabidopsis thaliana	NP_001329161.1	NP_001329161.1 monogalactosyl diacylglycerol synthase 1 [Arabidopsis thaliana]	Plantae	100	0	0
Arabidopsis thaliana	NP_001031843.1	NP_001031843.1 ABC-2 type transporter family protein [Arabidopsis thaliana]	Plantae	100	0	0
Arabidopsis thaliana	NP_568169.1	NP_568169.1 ABC-2 type transporter family protein [Arabidopsis thaliana]	Plantae	100	0	0
Arabidopsis thaliana	NP_568169.1	NP_568169.1 ABC-2 type transporter family protein [Arabidopsis thaliana]	Plantae	100	0	0
Arabidopsis thaliana	NP_001320268.1	NP_001320268.1 HD-ZIP IV family of homeobox-leucine zipper protein with lipid-binding START domain-containing protein [Arabidopsis thaliana]	Plantae	100	0	0
Arabidopsis thaliana	NP_565223.1	NP_565223.1 HD-ZIP IV family of homeobox-leucine zipper protein with lipid-binding START domain-containing protein [Arabidopsis thaliana]	Plantae	100	0	0
Arabidopsis thaliana	NP_565223.1	NP_565223.1 HD-ZIP IV family of homeobox-leucine zipper protein with lipid-binding START domain-containing protein [Arabidopsis thaliana]	Plantae	96.4	0	0
Arabidopsis thaliana	BAB02646.1	BAB02646.1 Ac transposase-like protein [Arabidopsis thaliana]	Plantae	100	0	0
Arabidopsis thaliana	OAP06828.1	OAP06828.1 hypothetical protein AXX17_AT3G15430 [Arabidopsis thaliana]	Plantae	99.7	2	0
Arabidopsis thaliana	BAB02646.1	BAB02646.1 Ac transposase-like protein [Arabidopsis thaliana]	Plantae	100	0	0
Arabidopsis thaliana	OAP06828.1	OAP06828.1 hypothetical protein AXX17_AT3G15430 [Arabidopsis thaliana]	Plantae	99.7	2	0
Arabidopsis thaliana	NP_177460.2	NP_177460.2 P-loop containing nucleoside triphosphate hydrolases superfamily protein [Arabidopsis thaliana]	Plantae	100	0	0
Arabidopsis thaliana	NP_197777.1	NP_197777.1 GPI-anchored adhesin-like protein [Arabidopsis thaliana]	Plantae	100	0	0
Arabidopsis thaliana	NP_001330451.1	NP_001330451.1 GPI-anchored adhesin-like protein [Arabidopsis thaliana]	Plantae	100	0	0
Arabidopsis thaliana	NP_001330515.1	NP_001330515.1 mitogen-activated protein kinase kinase kinase 5 [Arabidopsis thaliana]	Plantae	100	0	0
Arabidopsis thaliana	NP_569040.1	NP_569040.1 mitogen-activated protein kinase kinase kinase 5 [Arabidopsis thaliana]	Plantae	100	0	0
Arabidopsis thaliana	NP_568079.1	NP_568079.1 signal transducer, putative (DUF3550/UPF0682) [Arabidopsis thaliana]	Plantae	100	0	0
Arabidopsis thaliana	NP_178092.4	NP_178092.4 hAT transposon superfamily [Arabidopsis thaliana]	Plantae	100	0	0
Arabidopsis thaliana	NP_178092.4	NP_178092.4 hAT transposon superfamily [Arabidopsis thaliana]	Plantae	100	0	0
Arabidopsis thaliana	NP_178092.4	NP_178092.4 hAT transposon superfamily [Arabidopsis thaliana]	Plantae	100	0	0
Arabidopsis thaliana	NP_178092.4	NP_178092.4 hAT transposon superfamily [Arabidopsis thaliana]	Plantae	100	0	0
Arabidopsis thaliana	NP_178092.4	NP_178092.4 hAT transposon superfamily [Arabidopsis thaliana]	Plantae	100	0	0
Arabidopsis thaliana	NP_178092.4	NP_178092.4 hAT transposon superfamily [Arabidopsis thaliana]	Plantae	100	0	0
Arabidopsis thaliana	NP_178092.4	NP_178092.4 hAT transposon superfamily [Arabidopsis thaliana]	Plantae	100	0	0
Arabidopsis thaliana	NP_178092.4	NP_178092.4 hAT transposon superfamily [Arabidopsis thaliana]	Plantae	100	0	0
Arabidopsis thaliana	NP_564032.1	NP_564032.1 U3 small nucleolar RNA-associated protein [Arabidopsis thaliana]	Plantae	100	0	0
Arabidopsis thaliana	AAL07149.1	AAL07149.1 unknown protein [Arabidopsis thaliana]	Plantae	99.8	1	0
Arabidopsis thaliana	NP_187098.2	NP_187098.2 endoribonuclease [Arabidopsis thaliana]	Plantae	100	0	0
Arabidopsis thaliana	NP_850199.1	NP_850199.1 Protein kinase superfamily protein [Arabidopsis thaliana]	Plantae	100	0	0
Arabidopsis thaliana	NP_565756.1	NP_565756.1 Protein kinase superfamily protein [Arabidopsis thaliana]	Plantae	100	0	0
Arabidopsis thaliana	NP_199184.1	NP_199184.1 Glycosyl hydrolase family 47 protein [Arabidopsis thaliana]	Plantae	100	0	0
Arabidopsis thaliana	NP_001330908.1	NP_001330908.1 Glycosyl hydrolase family 47 protein [Arabidopsis thaliana]	Plantae	100	0	0
Arabidopsis thaliana	NP_188015.2	NP_188015.2 dentin sialophosphoprotein, putative (DUF1296) [Arabidopsis thaliana]	Plantae	100	0	0
Arabidopsis thaliana	NP_187862.1	NP_187862.1 TRF-like 9 [Arabidopsis thaliana]	Plantae	100	0	0
Arabidopsis thaliana	NP_187862.1	NP_187862.1 TRF-like 9 [Arabidopsis thaliana]	Plantae	100	0	0
Arabidopsis thaliana	NP_199102.1	NP_199102.1 WEAK CHLOROPLAST MOVEMENT UNDER BLUE LIGHT-like protein (DUF827) [Arabidopsis thaliana]	Plantae	100	0	0
Arabidopsis thaliana	NP_199102.1	NP_199102.1 WEAK CHLOROPLAST MOVEMENT UNDER BLUE LIGHT-like protein (DUF827) [Arabidopsis thaliana]	Plantae	100	0	0
Arabidopsis thaliana	NP_193558.3	NP_193558.3 starch synthase 4 [Arabidopsis thaliana]	Plantae	100	0	0
Arabidopsis thaliana	NP_187873.1	NP_187873.1 CTP synthase family protein [Arabidopsis thaliana]	Plantae	100	0	0
Arabidopsis thaliana	NP_564092.1	NP_564092.1 Sec14p-like phosphatidylinositol transfer family protein [Arabidopsis thaliana]	Plantae	100	0	0
Arabidopsis thaliana	NP_177670.2	NP_177670.2 Sec14p-like phosphatidylinositol transfer family protein [Arabidopsis thaliana]	Plantae	100	0	0
Arabidopsis thaliana	NP_564092.1	NP_564092.1 Sec14p-like phosphatidylinositol transfer family protein [Arabidopsis thaliana]	Plantae	87.8	66	0
Arabidopsis thaliana	NP_001117314.1	NP_001117314.1 Sec14p-like phosphatidylinositol transfer family protein [Arabidopsis thaliana]	Plantae	100	0	0
Arabidopsis thaliana	NP_190574.1	NP_190574.1 Eukaryotic aspartyl protease family protein [Arabidopsis thaliana]	Plantae	100	0	0
Arabidopsis thaliana	NP_190574.1	NP_190574.1 Eukaryotic aspartyl protease family protein [Arabidopsis thaliana]	Plantae	100	0	0
Arabidopsis thaliana	NP_174032.2	NP_174032.2 Galactosyltransferase family protein [Arabidopsis thaliana]	Plantae	100	0	0
Arabidopsis thaliana	NP_001154260.1	NP_001154260.1 Galactosyltransferase family protein [Arabidopsis thaliana]	Plantae	100	0	0
Arabidopsis thaliana	AAD41418.1	AAD41418.1 Contains PF|00097 Zinc finger C3HC4 type and 4 WD40 PF|00400 (G beta) domains [Arabidopsis thaliana]	Plantae	100	0	0
Arabidopsis thaliana	NP_001117325.1	NP_001117325.1 zinc ion binding protein [Arabidopsis thaliana]	Plantae	100	0	0
Arabidopsis thaliana	NP_171723.2	NP_171723.2 Fatty acid hydroxylase superfamily [Arabidopsis thaliana]	Plantae	100	0	0
Arabidopsis thaliana	NP_001184890.1	NP_001184890.1 Fatty acid hydroxylase superfamily [Arabidopsis thaliana]	Plantae	100	0	0
Arabidopsis thaliana	NP_001320548.1	NP_001320548.1 Fatty acid hydroxylase superfamily [Arabidopsis thaliana]	Plantae	100	0	0
Arabidopsis thaliana	NP_001318366.1	NP_001318366.1 pre-mRNA cleavage complex 2 Pcf11-like protein [Arabidopsis thaliana]	Plantae	100	0	0
Arabidopsis thaliana	NP_176737.2	NP_176737.2 beta-hexosaminidase 3 [Arabidopsis thaliana]	Plantae	100	0	0
Arabidopsis thaliana	NP_001326565.1	NP_001326565.1 alpha-L-arabinofuranosidase 1 [Arabidopsis thaliana]	Plantae	100	0	0
Arabidopsis thaliana	NP_001324537.1	NP_001324537.1 SNF2 domain-containing protein / helicase domain-containing protein [Arabidopsis thaliana]	Plantae	100	0	0
Arabidopsis thaliana	NP_001324537.1	NP_001324537.1 SNF2 domain-containing protein / helicase domain-containing protein [Arabidopsis thaliana]	Plantae	100	0	0
Arabidopsis thaliana	NP_001324537.1	NP_001324537.1 SNF2 domain-containing protein / helicase domain-containing protein [Arabidopsis thaliana]	Plantae	100	0	0
Arabidopsis thaliana	NP_001324537.1	NP_001324537.1 SNF2 domain-containing protein / helicase domain-containing protein [Arabidopsis thaliana]	Plantae	100	0	0
Arabidopsis thaliana	NP_566343.1	NP_566343.1 defective in exine formation protein (DEX1) [Arabidopsis thaliana]	Plantae	100	0	0
Arabidopsis thaliana	NP_566343.1	NP_566343.1 defective in exine formation protein (DEX1) [Arabidopsis thaliana]	Plantae	100	0	0
Arabidopsis thaliana	NP_566343.1	NP_566343.1 defective in exine formation protein (DEX1) [Arabidopsis thaliana]	Plantae	100	0	0
Arabidopsis thaliana	NP_177374.1	NP_177374.1 Leucine-rich receptor-like protein kinase family protein [Arabidopsis thaliana]	Plantae	99.7	3	0
Arabidopsis thaliana	NP_001328605.1	NP_001328605.1 cytochrome P450, family 79, subfamily B, polypeptide 2 [Arabidopsis thaliana]	Plantae	99.5	3	0
Arabidopsis thaliana	NP_001323954.1	NP_001323954.1 cytochrome P450, family 79, subfamily B, polypeptide 3 [Arabidopsis thaliana]	Plantae	100	0	0
Arabidopsis thaliana	NP_001329262.1	NP_001329262.1 transducin family protein / WD-40 repeat family protein [Arabidopsis thaliana]	Plantae	100	0	0
Arabidopsis thaliana	NP_567189.6	NP_567189.6 transducin family protein / WD-40 repeat family protein [Arabidopsis thaliana]	Plantae	100	0	0
Arabidopsis thaliana	NP_001329262.1	NP_001329262.1 transducin family protein / WD-40 repeat family protein [Arabidopsis thaliana]	Plantae	100	0	0
Arabidopsis thaliana	NP_567189.6	NP_567189.6 transducin family protein / WD-40 repeat family protein [Arabidopsis thaliana]	Plantae	100	0	0
Arabidopsis thaliana	NP_001329262.1	NP_001329262.1 transducin family protein / WD-40 repeat family protein [Arabidopsis thaliana]	Plantae	100	0	0
Arabidopsis thaliana	NP_567189.6	NP_567189.6 transducin family protein / WD-40 repeat family protein [Arabidopsis thaliana]	Plantae	100	0	0
Arabidopsis thaliana	NP_567189.6	NP_567189.6 transducin family protein / WD-40 repeat family protein [Arabidopsis thaliana]	Plantae	99.8	3	0
Arabidopsis thaliana	AAB62865.1	AAB62865.1 contains region of similarity to beta transducin family [Arabidopsis thaliana]	Plantae	100	0	0
Arabidopsis thaliana	NP_001329262.1	NP_001329262.1 transducin family protein / WD-40 repeat family protein [Arabidopsis thaliana]	Plantae	100	0	0
Arabidopsis thaliana	NP_567189.6	NP_567189.6 transducin family protein / WD-40 repeat family protein [Arabidopsis thaliana]	Plantae	100	0	0
Arabidopsis thaliana	NP_001329262.1	NP_001329262.1 transducin family protein / WD-40 repeat family protein [Arabidopsis thaliana]	Plantae	100	0	0
Arabidopsis thaliana	AAB62865.1	AAB62865.1 contains region of similarity to beta transducin family [Arabidopsis thaliana]	Plantae	100	0	0
Arabidopsis thaliana	NP_001324606.1	NP_001324606.1 zinc finger C3H1 domain protein [Arabidopsis thaliana]	Plantae	100	0	0
Arabidopsis thaliana	NP_001324606.1	NP_001324606.1 zinc finger C3H1 domain protein [Arabidopsis thaliana]	Plantae	100	0	0
Arabidopsis thaliana	NP_001324606.1	NP_001324606.1 zinc finger C3H1 domain protein [Arabidopsis thaliana]	Plantae	100	0	0
Arabidopsis thaliana	NP_001324606.1	NP_001324606.1 zinc finger C3H1 domain protein [Arabidopsis thaliana]	Plantae	100	0	0
Arabidopsis thaliana	OAP10513.1	OAP10513.1 hypothetical protein AXX17_AT2G36520 [Arabidopsis thaliana]	Plantae	99.8	1	0
Arabidopsis thaliana	OAP10513.1	OAP10513.1 hypothetical protein AXX17_AT2G36520 [Arabidopsis thaliana]	Plantae	99.8	1	0
Arabidopsis thaliana	NP_001324606.1	NP_001324606.1 zinc finger C3H1 domain protein [Arabidopsis thaliana]	Plantae	99.1	9	0
Arabidopsis thaliana	OAP09978.1	OAP09978.1 hypothetical protein AXX17_AT2G36510 [Arabidopsis thaliana]	Plantae	98.7	10	0
Arabidopsis thaliana	OAP10513.1	OAP10513.1 hypothetical protein AXX17_AT2G36520 [Arabidopsis thaliana]	Plantae	99.8	1	0
Arabidopsis thaliana	OAP09978.1	OAP09978.1 hypothetical protein AXX17_AT2G36510 [Arabidopsis thaliana]	Plantae	98.7	10	0
Arabidopsis thaliana	NP_001324606.1	NP_001324606.1 zinc finger C3H1 domain protein [Arabidopsis thaliana]	Plantae	100	0	0
Arabidopsis thaliana	NP_196580.1	NP_196580.1 slufate transporter 2;1 [Arabidopsis thaliana]	Plantae	100	0	0
Arabidopsis thaliana	NP_196580.1	NP_196580.1 slufate transporter 2;1 [Arabidopsis thaliana]	Plantae	99.7	2	0
Arabidopsis thaliana	NP_563891.1	NP_563891.1 eukaryotic translation initiation factor-like protein [Arabidopsis thaliana]	Plantae	100	0	0
Arabidopsis thaliana	NP_568250.1	NP_568250.1 Regulator of chromosome condensation (RCC1) family protein [Arabidopsis thaliana]	Plantae	100	0	0
Arabidopsis thaliana	NP_181605.2	NP_181605.2 kinase family with ARM repeat domain-containing protein [Arabidopsis thaliana]	Plantae	100	0	0
Arabidopsis thaliana	NP_181605.2	NP_181605.2 kinase family with ARM repeat domain-containing protein [Arabidopsis thaliana]	Plantae	100	0	0
Arabidopsis thaliana	NP_181162.2	NP_181162.2 P-loop containing nucleoside triphosphate hydrolases superfamily protein [Arabidopsis thaliana]	Plantae	100	0	0
Arabidopsis thaliana	NP_198855.1	NP_198855.1 Raffinose synthase family protein [Arabidopsis thaliana]	Plantae	100	0	0
Arabidopsis thaliana	OAP06165.1	OAP06165.1 DML2 [Arabidopsis thaliana]	Plantae	99.2	3	0
Arabidopsis thaliana	NP_187612.5	NP_187612.5 demeter-like 2 [Arabidopsis thaliana]	Plantae	100	0	0
Arabidopsis thaliana	NP_001320833.1	NP_001320833.1 Major facilitator superfamily protein [Arabidopsis thaliana]	Plantae	90.5	46	0
Arabidopsis thaliana	NP_178313.1	NP_178313.1 peptide transporter 2 [Arabidopsis thaliana]	Plantae	100	0	0
Arabidopsis thaliana	NP_176358.2	NP_176358.2 Protein kinase superfamily protein [Arabidopsis thaliana]	Plantae	100	0	0
Arabidopsis thaliana	NP_172606.3	NP_172606.3 Protein kinase superfamily protein [Arabidopsis thaliana]	Plantae	100	0	0
Arabidopsis thaliana	NP_196473.1	NP_196473.1 transducin family protein / WD-40 repeat family protein [Arabidopsis thaliana]	Plantae	100	0	0
Arabidopsis thaliana	NP_568989.1	NP_568989.1 Phototropic-responsive NPH3 family protein [Arabidopsis thaliana]	Plantae	100	0	0
Arabidopsis thaliana	NP_001318873.1	NP_001318873.1 Phototropic-responsive NPH3 family protein [Arabidopsis thaliana]	Plantae	100	0	0
Arabidopsis thaliana	AAF05914.1	AAF05914.1 non-phototropic hypocotyl 3 [Arabidopsis thaliana]	Plantae	99.9	1	0
Arabidopsis thaliana	NP_175274.1	NP_175274.1 Stabilizer of iron transporter SufD / Polynucleotidyl transferase [Arabidopsis thaliana]	Plantae	100	0	0
Arabidopsis thaliana	NP_849784.1	NP_849784.1 Stabilizer of iron transporter SufD / Polynucleotidyl transferase [Arabidopsis thaliana]	Plantae	100	0	0
Arabidopsis thaliana	NP_181655.1	NP_181655.1 glutamate synthase 2 [Arabidopsis thaliana]	Plantae	100	0	0
Arabidopsis thaliana	AAC78552.1	AAC78552.1 ferredoxin-dependent glutamate synthase precursor [Arabidopsis thaliana]	Plantae	100	0	0
Arabidopsis thaliana	NP_199783.1	NP_199783.1 glycosyl hydrolase 9A1 [Arabidopsis thaliana]	Plantae	99.8	1	0
Arabidopsis thaliana	NP_199392.1	NP_199392.1 Leucine-rich repeat protein kinase family protein [Arabidopsis thaliana]	Plantae	100	0	0
Arabidopsis thaliana	NP_201247.1	NP_201247.1 DNA polymerase V family [Arabidopsis thaliana]	Plantae	100	0	0
Arabidopsis thaliana	NP_186786.2	NP_186786.2 CRM family member 2 [Arabidopsis thaliana]	Plantae	100	0	0
Arabidopsis thaliana	NP_568978.2	NP_568978.2 Glycosyl hydrolase family 35 protein [Arabidopsis thaliana]	Plantae	100	0	0
Arabidopsis thaliana	NP_568978.2	NP_568978.2 Glycosyl hydrolase family 35 protein [Arabidopsis thaliana]	Plantae	100	0	0
Arabidopsis thaliana	NP_193721.2	NP_193721.2 alpha/beta-Hydrolases superfamily protein [Arabidopsis thaliana]	Plantae	100	0	0
Arabidopsis thaliana	NP_200125.1	NP_200125.1 cyclic nucleotide gated channel 1 [Arabidopsis thaliana]	Plantae	100	0	0
Arabidopsis thaliana	NP_200125.1	NP_200125.1 cyclic nucleotide gated channel 1 [Arabidopsis thaliana]	Plantae	100	0	0
Arabidopsis thaliana	NP_197384.1	NP_197384.1 squamosa promoter binding protein-like 7 [Arabidopsis thaliana]	Plantae	100	0	0
Arabidopsis thaliana	NP_189528.1	NP_189528.1 ATP binding cassette subfamily B19 [Arabidopsis thaliana]	Plantae	100	0	0
Arabidopsis thaliana	NP_189528.1	NP_189528.1 ATP binding cassette subfamily B19 [Arabidopsis thaliana]	Plantae	99	9	0
Arabidopsis thaliana	NP_567484.1	NP_567484.1 COBRA-like protein-7 precursor [Arabidopsis thaliana]	Plantae	100	0	0
Arabidopsis thaliana	NP_001326372.1	NP_001326372.1 ARM repeat superfamily protein [Arabidopsis thaliana]	Plantae	100	0	0
Arabidopsis thaliana	NP_188582.1	NP_188582.1 Homeodomain-like protein with RING/FYVE/PHD-type zinc finger domain-containing protein [Arabidopsis thaliana]	Plantae	100	0	0
Arabidopsis thaliana	NP_188582.1	NP_188582.1 Homeodomain-like protein with RING/FYVE/PHD-type zinc finger domain-containing protein [Arabidopsis thaliana]	Plantae	99.5	3	0
Arabidopsis thaliana	OAP03632.1	OAP03632.1 HAT3.1 [Arabidopsis thaliana]	Plantae	97	23	0
Arabidopsis thaliana	NP_192654.1	NP_192654.1 T-complex protein 11 [Arabidopsis thaliana]	Plantae	99.3	7	0
Arabidopsis thaliana	NP_192654.1	NP_192654.1 T-complex protein 11 [Arabidopsis thaliana]	Plantae	100	0	0
Arabidopsis thaliana	NP_192654.1	NP_192654.1 T-complex protein 11 [Arabidopsis thaliana]	Plantae	100	0	0
Arabidopsis thaliana	NP_192654.1	NP_192654.1 T-complex protein 11 [Arabidopsis thaliana]	Plantae	99.9	1	0
Arabidopsis thaliana	NP_192654.1	NP_192654.1 T-complex protein 11 [Arabidopsis thaliana]	Plantae	100	0	0
Arabidopsis thaliana	NP_001321129.1	NP_001321129.1 Neutral/alkaline non-lysosomal ceramidase [Arabidopsis thaliana]	Plantae	100	0	0
Arabidopsis thaliana	AAF79556.1	AAF79556.1 F22G5.28 [Arabidopsis thaliana]	Plantae	100	0	0
Arabidopsis thaliana	NP_001321129.1	NP_001321129.1 Neutral/alkaline non-lysosomal ceramidase [Arabidopsis thaliana]	Plantae	100	0	0
Arabidopsis thaliana	AAF79556.1	AAF79556.1 F22G5.28 [Arabidopsis thaliana]	Plantae	100	0	0
Arabidopsis thaliana	OAO98705.1	OAO98705.1 APC4 [Arabidopsis thaliana]	Plantae	100	0	0
Arabidopsis thaliana	NP_171837.7	NP_171837.7 autophagy 18 G-like protein [Arabidopsis thaliana]	Plantae	100	0	0
Arabidopsis thaliana	NP_171837.7	NP_171837.7 autophagy 18 G-like protein [Arabidopsis thaliana]	Plantae	100	0	0
Arabidopsis thaliana	BAE98739.1	BAE98739.1 hypothetical protein, partial [Arabidopsis thaliana]	Plantae	100	0	0
Arabidopsis thaliana	NP_001078747.1	NP_001078747.1 P-loop containing nucleoside triphosphate hydrolases superfamily protein [Arabidopsis thaliana]	Plantae	100	0	0
Arabidopsis thaliana	NP_001078747.1	NP_001078747.1 P-loop containing nucleoside triphosphate hydrolases superfamily protein [Arabidopsis thaliana]	Plantae	100	0	0
Arabidopsis thaliana	NP_174096.3	NP_174096.3 nucleic acid binding protein [Arabidopsis thaliana]	Plantae	99	11	0
Arabidopsis thaliana	NP_174096.3	NP_174096.3 nucleic acid binding protein [Arabidopsis thaliana]	Plantae	100	0	0
Arabidopsis thaliana	NP_176073.2	NP_176073.2 MBOAT (membrane bound O-acyl transferase) family protein [Arabidopsis thaliana]	Plantae	100	0	0
Arabidopsis thaliana	NP_850072.1	NP_850072.1 haloacid dehalogenase-like hydrolase family protein [Arabidopsis thaliana]	Plantae	100	0	0
Arabidopsis thaliana	NP_175088.1	NP_175088.1 Pheophorbide a oxygenase family protein with Rieske 2Fe-2S domain-containing protein [Arabidopsis thaliana]	Plantae	100	0	0
Arabidopsis thaliana	NP_188213.1	NP_188213.1 Phox (PX) domain-containing protein [Arabidopsis thaliana]	Plantae	100	0	0
Arabidopsis thaliana	NP_200663.2	NP_200663.2 ETO1-like 2 [Arabidopsis thaliana]	Plantae	100	0	0
Arabidopsis thaliana	NP_200663.2	NP_200663.2 ETO1-like 2 [Arabidopsis thaliana]	Plantae	100	0	0
Arabidopsis thaliana	NP_200663.2	NP_200663.2 ETO1-like 2 [Arabidopsis thaliana]	Plantae	100	0	0
Arabidopsis thaliana	NP_200663.2	NP_200663.2 ETO1-like 2 [Arabidopsis thaliana]	Plantae	100	0	0
Arabidopsis thaliana	NP_001331312.1	NP_001331312.1 ion channel protein [Arabidopsis thaliana]	Plantae	100	0	0
Arabidopsis thaliana	NP_001331311.1	NP_001331311.1 ion channel protein [Arabidopsis thaliana]	Plantae	100	0	0
Arabidopsis thaliana	NP_199807.1	NP_199807.1 ion channel protein [Arabidopsis thaliana]	Plantae	100	0	0
Arabidopsis thaliana	NP_001331312.1	NP_001331312.1 ion channel protein [Arabidopsis thaliana]	Plantae	100	0	0
Arabidopsis thaliana	NP_199807.1	NP_199807.1 ion channel protein [Arabidopsis thaliana]	Plantae	100	0	0
Arabidopsis thaliana	NP_001327450.1	NP_001327450.1 embryo sac development arrest 7 [Arabidopsis thaliana]	Plantae	100	0	0
Arabidopsis thaliana	NP_191258.2	NP_191258.2 embryo sac development arrest 7 [Arabidopsis thaliana]	Plantae	100	0	0
Arabidopsis thaliana	NP_173522.1	NP_173522.1 squamosa promoter binding protein-like 14 [Arabidopsis thaliana]	Plantae	100	0	0
Arabidopsis thaliana	NP_001322693.1	NP_001322693.1 Squamosa promoter-binding protein-like (SBP domain) transcription factor family protein [Arabidopsis thaliana]	Plantae	94.1	26	0
Arabidopsis thaliana	NP_174367.6	NP_174367.6 Transcription factor jumonji (jmj) family protein / zinc finger (C5HC2 type) family protein [Arabidopsis thaliana]	Plantae	100	0	0
Arabidopsis thaliana	NP_973754.2	NP_973754.2 targeting protein for XKLP2 [Arabidopsis thaliana]	Plantae	100	0	0
Arabidopsis thaliana	NP_973754.2	NP_973754.2 targeting protein for XKLP2 [Arabidopsis thaliana]	Plantae	100	0	0
Arabidopsis thaliana	NP_973754.2	NP_973754.2 targeting protein for XKLP2 [Arabidopsis thaliana]	Plantae	100	0	0
Arabidopsis thaliana	NP_973754.2	NP_973754.2 targeting protein for XKLP2 [Arabidopsis thaliana]	Plantae	100	0	0
Arabidopsis thaliana	NP_001320207.1	NP_001320207.1 TBP-associated factor 4B [Arabidopsis thaliana]	Plantae	100	0	0
Arabidopsis thaliana	NP_198076.1	NP_198076.1 DNAJ heat shock N-terminal domain-containing protein [Arabidopsis thaliana]	Plantae	100	0	0
Arabidopsis thaliana	NP_198076.1	NP_198076.1 DNAJ heat shock N-terminal domain-containing protein [Arabidopsis thaliana]	Plantae	100	0	0
Arabidopsis thaliana	NP_198076.1	NP_198076.1 DNAJ heat shock N-terminal domain-containing protein [Arabidopsis thaliana]	Plantae	100	0	0
Arabidopsis thaliana	NP_198076.1	NP_198076.1 DNAJ heat shock N-terminal domain-containing protein [Arabidopsis thaliana]	Plantae	100	0	0
Arabidopsis thaliana	NP_198076.1	NP_198076.1 DNAJ heat shock N-terminal domain-containing protein [Arabidopsis thaliana]	Plantae	100	0	0
Arabidopsis thaliana	NP_198076.1	NP_198076.1 DNAJ heat shock N-terminal domain-containing protein [Arabidopsis thaliana]	Plantae	100	0	0
Arabidopsis thaliana	NP_566209.1	NP_566209.1 signal transducer, putative (DUF3550/UPF0682) [Arabidopsis thaliana]	Plantae	100	0	0
Arabidopsis thaliana	NP_565893.1	NP_565893.1 galacturonosyltransferase 7 [Arabidopsis thaliana]	Plantae	100	0	0
Arabidopsis thaliana	NP_565893.1	NP_565893.1 galacturonosyltransferase 7 [Arabidopsis thaliana]	Plantae	100	0	0
Arabidopsis thaliana	NP_850240.1	NP_850240.1 AICARFT/IMPCHase bienzyme family protein [Arabidopsis thaliana]	Plantae	100	0	0
Arabidopsis thaliana	NP_190832.3	NP_190832.3 Zn-dependent exopeptidases superfamily protein [Arabidopsis thaliana]	Plantae	100	0	0
Arabidopsis thaliana	NP_190832.3	NP_190832.3 Zn-dependent exopeptidases superfamily protein [Arabidopsis thaliana]	Plantae	100	0	0
Arabidopsis thaliana	NP_193167.3	NP_193167.3 Transducin/WD40 repeat-like superfamily protein [Arabidopsis thaliana]	Plantae	100	0	0
Arabidopsis thaliana	NP_193167.3	NP_193167.3 Transducin/WD40 repeat-like superfamily protein [Arabidopsis thaliana]	Plantae	100	0	0
Arabidopsis thaliana	NP_567426.1	NP_567426.1 P-loop containing nucleoside triphosphate hydrolases superfamily protein [Arabidopsis thaliana]	Plantae	100	0	0
Arabidopsis thaliana	NP_201197.1	NP_201197.1 topoisomerase 3alpha [Arabidopsis thaliana]	Plantae	100	0	0
Arabidopsis thaliana	NP_201197.1	NP_201197.1 topoisomerase 3alpha [Arabidopsis thaliana]	Plantae	100	0	0
Arabidopsis thaliana	NP_201197.1	NP_201197.1 topoisomerase 3alpha [Arabidopsis thaliana]	Plantae	100	0	0
Arabidopsis thaliana	NP_172316.2	NP_172316.2 RINT-1 / TIP-1 family [Arabidopsis thaliana]	Plantae	100	0	0
Arabidopsis thaliana	NP_172316.2	NP_172316.2 RINT-1 / TIP-1 family [Arabidopsis thaliana]	Plantae	100	0	0
Arabidopsis thaliana	NP_172316.2	NP_172316.2 RINT-1 / TIP-1 family [Arabidopsis thaliana]	Plantae	100	0	0
Arabidopsis thaliana	OAO98961.1	OAO98961.1 KEA3 [Arabidopsis thaliana]	Plantae	99.7	2	0
Arabidopsis thaliana	NP_001190675.1	NP_001190675.1 K+ efflux antiporter 3 [Arabidopsis thaliana]	Plantae	100	0	0
Arabidopsis thaliana	NP_567272.4	NP_567272.4 K+ efflux antiporter 3 [Arabidopsis thaliana]	Plantae	100	0	0
Arabidopsis thaliana	NP_189407.2	NP_189407.2 zinc finger (CCCH-type) family protein / RNA recognition motif (RRM)-containing protein [Arabidopsis thaliana]	Plantae	100	0	0
Arabidopsis thaliana	NP_172233.1	NP_172233.1 SCARECROW-like 14 [Arabidopsis thaliana]	Plantae	92.6	23	0
Arabidopsis thaliana	NP_566993.1	NP_566993.1 FKBP-type peptidyl-prolyl cis-trans isomerase family protein [Arabidopsis thaliana]	Plantae	100	0	0
Arabidopsis thaliana	NP_187321.2	NP_187321.2 aldehyde dehydrogenase 22A1 [Arabidopsis thaliana]	Plantae	100	0	0
Arabidopsis thaliana	NP_974242.1	NP_974242.1 aldehyde dehydrogenase 22A1 [Arabidopsis thaliana]	Plantae	100	0	0
Arabidopsis thaliana	NP_197517.3	NP_197517.3 RNA polymerase II transcription mediator [Arabidopsis thaliana]	Plantae	100	0	0
Arabidopsis thaliana	NP_566483.1	NP_566483.1 Subtilase family protein [Arabidopsis thaliana]	Plantae	100	0	0
Arabidopsis thaliana	NP_565513.1	NP_565513.1 RNA-binding (RRM/RBD/RNP motifs) family protein [Arabidopsis thaliana]	Plantae	100	0	0
Arabidopsis thaliana	NP_565513.1	NP_565513.1 RNA-binding (RRM/RBD/RNP motifs) family protein [Arabidopsis thaliana]	Plantae	100	0	0
Arabidopsis thaliana	NP_565513.1	NP_565513.1 RNA-binding (RRM/RBD/RNP motifs) family protein [Arabidopsis thaliana]	Plantae	100	0	0
Arabidopsis thaliana	NP_198428.1	NP_198428.1 glucose-6-phosphate dehydrogenase 1 [Arabidopsis thaliana]	Plantae	100	0	0
Arabidopsis thaliana	NP_175713.1	NP_175713.1 Protein kinase superfamily protein [Arabidopsis thaliana]	Plantae	100	0	0
Arabidopsis thaliana	NP_199899.1	NP_199899.1 Protein kinase superfamily protein [Arabidopsis thaliana]	Plantae	100	0	0
Arabidopsis thaliana	NP_849551.1	NP_849551.1 EMBRYO DEFECTIVE 140 [Arabidopsis thaliana]	Plantae	100	0	0
Arabidopsis thaliana	NP_187815.2	NP_187815.2 GTP-binding family protein [Arabidopsis thaliana]	Plantae	99.8	1	0
Arabidopsis thaliana	NP_187815.2	NP_187815.2 GTP-binding family protein [Arabidopsis thaliana]	Plantae	99.8	1	0
Arabidopsis thaliana	NP_564244.1	NP_564244.1 FAD-binding Berberine family protein [Arabidopsis thaliana]	Plantae	100	0	0
Arabidopsis thaliana	NP_172041.2	NP_172041.2 Calcium-dependent lipid-binding (CaLB domain) family protein [Arabidopsis thaliana]	Plantae	100	0	0
Arabidopsis thaliana	NP_173706.1	NP_173706.1 T-complex protein 11 [Arabidopsis thaliana]	Plantae	100	0	0
Arabidopsis thaliana	NP_173706.1	NP_173706.1 T-complex protein 11 [Arabidopsis thaliana]	Plantae	100	0	0
Arabidopsis thaliana	NP_563736.3	NP_563736.3 Acyl-CoA N-acyltransferase with RING/FYVE/PHD-type zinc finger protein [Arabidopsis thaliana]	Plantae	100	0	0
Arabidopsis thaliana	NP_196396.1	NP_196396.1 hypothetical protein AT5G07790 [Arabidopsis thaliana]	Plantae	100	0	0
Arabidopsis thaliana	NP_196396.1	NP_196396.1 hypothetical protein AT5G07790 [Arabidopsis thaliana]	Plantae	100	0	0
Arabidopsis thaliana	NP_564637.1	NP_564637.1 Calcium-dependent lipid-binding (CaLB domain) family protein [Arabidopsis thaliana]	Plantae	99.6	3	0
Arabidopsis thaliana	NP_001118626.1	NP_001118626.1 Calcium-dependent lipid-binding (CaLB domain) family protein [Arabidopsis thaliana]	Plantae	100	0	0
Arabidopsis thaliana	NP_001326234.1	NP_001326234.1 Transducin/WD40 repeat-like superfamily protein [Arabidopsis thaliana]	Plantae	100	0	0
Arabidopsis thaliana	NP_001326234.1	NP_001326234.1 Transducin/WD40 repeat-like superfamily protein [Arabidopsis thaliana]	Plantae	100	0	0
Arabidopsis thaliana	NP_001326234.1	NP_001326234.1 Transducin/WD40 repeat-like superfamily protein [Arabidopsis thaliana]	Plantae	100	0	0
Arabidopsis thaliana	NP_188134.2	NP_188134.2 AP-5 complex subunit zeta-1 [Arabidopsis thaliana]	Plantae	100	0	0
Arabidopsis thaliana	NP_851007.1	NP_851007.1 RING/FYVE/PHD zinc finger superfamily protein [Arabidopsis thaliana]	Plantae	100	0	0
Arabidopsis thaliana	NP_566591.1	NP_566591.1 heat-inducible transcription repressor [Arabidopsis thaliana]	Plantae	100	0	0
Arabidopsis thaliana	NP_566591.1	NP_566591.1 heat-inducible transcription repressor [Arabidopsis thaliana]	Plantae	100	0	0
Arabidopsis thaliana	NP_566591.1	NP_566591.1 heat-inducible transcription repressor [Arabidopsis thaliana]	Plantae	100	0	0
Arabidopsis thaliana	NP_178588.1	NP_178588.1 CCCH-type zinc fingerfamily protein with RNA-binding domain-containing protein [Arabidopsis thaliana]	Plantae	100	0	0
Arabidopsis thaliana	NP_568490.4	NP_568490.4 lon protease 1 [Arabidopsis thaliana]	Plantae	99.7	2	0
Arabidopsis thaliana	NP_568490.4	NP_568490.4 lon protease 1 [Arabidopsis thaliana]	Plantae	100	0	0
Arabidopsis thaliana	NP_174333.2	NP_174333.2 cation-chloride co-transporter 1 [Arabidopsis thaliana]	Plantae	100	0	0
Arabidopsis thaliana	NP_174333.2	NP_174333.2 cation-chloride co-transporter 1 [Arabidopsis thaliana]	Plantae	100	0	0
Arabidopsis thaliana	AAF19744.1	AAF19744.1 Strong similarity to gb|AF021220 Nicotiana tabacum cation-chloride co-transporter and contains an amino acid permease PF|00324 domain [Arabidopsis thaliana]	Plantae	100	0	0
Arabidopsis thaliana	AAF19744.1	AAF19744.1 Strong similarity to gb|AF021220 Nicotiana tabacum cation-chloride co-transporter and contains an amino acid permease PF|00324 domain [Arabidopsis thaliana]	Plantae	100	0	0
Arabidopsis thaliana	NP_199801.2	NP_199801.2 Beta-glucosidase, GBA2 type family protein [Arabidopsis thaliana]	Plantae	100	0	0
Arabidopsis thaliana	NP_196056.2	NP_196056.2 limit dextrinase [Arabidopsis thaliana]	Plantae	100	0	0
Arabidopsis thaliana	NP_196056.2	NP_196056.2 limit dextrinase [Arabidopsis thaliana]	Plantae	99.8	2	0
Arabidopsis thaliana	NP_001325675.1	NP_001325675.1 SIT4 phosphatase-associated family protein [Arabidopsis thaliana]	Plantae	100	0	0
Arabidopsis thaliana	NP_001325675.1	NP_001325675.1 SIT4 phosphatase-associated family protein [Arabidopsis thaliana]	Plantae	99.2	5	0
Arabidopsis thaliana	NP_190105.3	NP_190105.3 SIT4 phosphatase-associated family protein [Arabidopsis thaliana]	Plantae	100	0	0
Arabidopsis thaliana	NP_001318767.1	NP_001318767.1 serine/threonine-protein phosphatase 4 regulatory subunit-like protein [Arabidopsis thaliana]	Plantae	98.1	13	0
Arabidopsis thaliana	NP_001077474.1	NP_001077474.1 Double Clp-N motif-containing P-loop nucleoside triphosphate hydrolases superfamily protein [Arabidopsis thaliana]	Plantae	100	0	0
Arabidopsis thaliana	NP_181849.1	NP_181849.1 S-adenosyl-L-methionine-dependent methyltransferases superfamily protein [Arabidopsis thaliana]	Plantae	100	0	0
Arabidopsis thaliana	NP_175425.2	NP_175425.2 target of rapamycin [Arabidopsis thaliana]	Plantae	100	0	0
Arabidopsis thaliana	NP_175425.2	NP_175425.2 target of rapamycin [Arabidopsis thaliana]	Plantae	100	0	0
Arabidopsis thaliana	NP_175425.2	NP_175425.2 target of rapamycin [Arabidopsis thaliana]	Plantae	99.9	2	0
Arabidopsis thaliana	NP_192388.3	NP_192388.3 Tetratricopeptide repeat (TPR)-like superfamily protein [Arabidopsis thaliana]	Plantae	100	0	0
Arabidopsis thaliana	NP_192388.3	NP_192388.3 Tetratricopeptide repeat (TPR)-like superfamily protein [Arabidopsis thaliana]	Plantae	100	0	0
Arabidopsis thaliana	NP_193919.6	NP_193919.6 Pentatricopeptide repeat (PPR) superfamily protein [Arabidopsis thaliana]	Plantae	100	0	0
Arabidopsis thaliana	NP_187306.2	NP_187306.2 Rab escort protein [Arabidopsis thaliana]	Plantae	100	0	0
Arabidopsis thaliana	AAF81305.1	AAF81305.1 Contains similarity to a photoreceptor from Ceratodon purpureus gb|Y10901 and contains an eukaryotic protein kinase PF|00069 domain. ESTs gb|N96753, gb|AI993724 come from this gene [Arabidopsis thaliana]	Plantae	95.6	0	0
Arabidopsis thaliana	AAF81305.1	AAF81305.1 Contains similarity to a photoreceptor from Ceratodon purpureus gb|Y10901 and contains an eukaryotic protein kinase PF|00069 domain. ESTs gb|N96753, gb|AI993724 come from this gene [Arabidopsis thaliana]	Plantae	95.6	0	0
Arabidopsis thaliana	NP_001077478.1	NP_001077478.1 NOT2 / NOT3 / NOT5 family [Arabidopsis thaliana]	Plantae	100	0	0
Arabidopsis thaliana	NP_195555.2	NP_195555.2 SKU5 similar 9 [Arabidopsis thaliana]	Plantae	100	0	0
Arabidopsis thaliana	NP_173414.1	NP_173414.1 Transcriptional factor B3 family protein / auxin-responsive factor AUX/IAA-like protein [Arabidopsis thaliana]	Plantae	99.8	2	0
Arabidopsis thaliana	NP_173414.1	NP_173414.1 Transcriptional factor B3 family protein / auxin-responsive factor AUX/IAA-like protein [Arabidopsis thaliana]	Plantae	100	0	0
Arabidopsis thaliana	NP_565441.2	NP_565441.2 Calmodulin-binding protein [Arabidopsis thaliana]	Plantae	100	0	0
Arabidopsis thaliana	NP_565441.2	NP_565441.2 Calmodulin-binding protein [Arabidopsis thaliana]	Plantae	100	0	0
Arabidopsis thaliana	NP_565441.2	NP_565441.2 Calmodulin-binding protein [Arabidopsis thaliana]	Plantae	100	0	0
Arabidopsis thaliana	NP_191311.1	NP_191311.1 seed imbibition 2 [Arabidopsis thaliana]	Plantae	100	0	0
Arabidopsis thaliana	NP_201457.1	NP_201457.1 Phototropic-responsive NPH3 family protein [Arabidopsis thaliana]	Plantae	100	0	0
Arabidopsis thaliana	NP_201457.1	NP_201457.1 Phototropic-responsive NPH3 family protein [Arabidopsis thaliana]	Plantae	100	0	0
Arabidopsis thaliana	NP_197293.1	NP_197293.1 cardiomyopathy-associated protein [Arabidopsis thaliana]	Plantae	100	0	0
Arabidopsis thaliana	NP_001321198.1	NP_001321198.1 DEA(D/H)-box RNA helicase family protein [Arabidopsis thaliana]	Plantae	100	0	0
Arabidopsis thaliana	NP_176207.1	NP_176207.1 DEA(D/H)-box RNA helicase family protein [Arabidopsis thaliana]	Plantae	100	0	0
Arabidopsis thaliana	NP_173592.3	NP_173592.3 P-loop containing nucleoside triphosphate hydrolases superfamily protein [Arabidopsis thaliana]	Plantae	100	0	0
Arabidopsis thaliana	NP_173592.3	NP_173592.3 P-loop containing nucleoside triphosphate hydrolases superfamily protein [Arabidopsis thaliana]	Plantae	100	0	0
Arabidopsis thaliana	NP_173592.3	NP_173592.3 P-loop containing nucleoside triphosphate hydrolases superfamily protein [Arabidopsis thaliana]	Plantae	100	0	0
Arabidopsis thaliana	NP_001323492.1	NP_001323492.1 ARM repeat superfamily protein [Arabidopsis thaliana]	Plantae	100	0	0
Arabidopsis thaliana	NP_001323492.1	NP_001323492.1 ARM repeat superfamily protein [Arabidopsis thaliana]	Plantae	100	0	0
Arabidopsis thaliana	NP_188683.3	NP_188683.3 MUTS-homologue 5 [Arabidopsis thaliana]	Plantae	100	0	0
Arabidopsis thaliana	NP_001322805.1	NP_001322805.1 RAD3-like DNA-binding helicase protein [Arabidopsis thaliana]	Plantae	99.8	1	0
Arabidopsis thaliana	NP_001322805.1	NP_001322805.1 RAD3-like DNA-binding helicase protein [Arabidopsis thaliana]	Plantae	100	0	0
Arabidopsis thaliana	NP_001322805.1	NP_001322805.1 RAD3-like DNA-binding helicase protein [Arabidopsis thaliana]	Plantae	100	0	0
Arabidopsis thaliana	OAP07247.1	OAP07247.1 hypothetical protein AXX17_AT2G13670 [Arabidopsis thaliana]	Plantae	96.2	24	0
Arabidopsis thaliana	NP_201066.2	NP_201066.2 ARM repeat superfamily protein [Arabidopsis thaliana]	Plantae	100	0	0
Arabidopsis thaliana	NP_563957.1	NP_563957.1 hydroxyproline-rich glycoprotein family protein [Arabidopsis thaliana]	Plantae	100	0	0
Arabidopsis thaliana	NP_563957.1	NP_563957.1 hydroxyproline-rich glycoprotein family protein [Arabidopsis thaliana]	Plantae	100	0	0
Arabidopsis thaliana	NP_195674.2	NP_195674.2 gamma-glutamyl transpeptidase 1 [Arabidopsis thaliana]	Plantae	100	0	0
Arabidopsis thaliana	BAB08344.1	BAB08344.1 unnamed protein product [Arabidopsis thaliana]	Plantae	100	0	0
Arabidopsis thaliana	BAB08344.1	BAB08344.1 unnamed protein product [Arabidopsis thaliana]	Plantae	100	0	0
Arabidopsis thaliana	NP_188549.2	NP_188549.2 plastid division protein [Arabidopsis thaliana]	Plantae	100	0	0
Arabidopsis thaliana	NP_001030725.1	NP_001030725.1 plastid division protein [Arabidopsis thaliana]	Plantae	100	0	0
Arabidopsis thaliana	NP_001077679.1	NP_001077679.1 Protein kinase superfamily protein [Arabidopsis thaliana]	Plantae	100	0	0
Arabidopsis thaliana	NP_187508.5	NP_187508.5 ARM repeat superfamily protein [Arabidopsis thaliana]	Plantae	100	0	0
Arabidopsis thaliana	OAP05473.1	OAP05473.1 hypothetical protein AXX17_AT3G08550 [Arabidopsis thaliana]	Plantae	100	0	0
Arabidopsis thaliana	NP_187958.1	NP_187958.1 Lysyl-tRNA synthetase, class II [Arabidopsis thaliana]	Plantae	100	0	0
Arabidopsis thaliana	NP_564086.1	NP_564086.1 Transducin/WD40 repeat-like superfamily protein [Arabidopsis thaliana]	Plantae	100	0	0
Arabidopsis thaliana	NP_564047.1	NP_564047.1 5'-3' exonuclease family protein [Arabidopsis thaliana]	Plantae	100	0	0
Arabidopsis thaliana	NP_564479.1	NP_564479.1 SKU5-similar 6 [Arabidopsis thaliana]	Plantae	100	0	0
Arabidopsis thaliana	NP_181429.2	NP_181429.2 Transcription factor jumonji (jmj) family protein / zinc finger (C5HC2 type) family protein [Arabidopsis thaliana]	Plantae	100	0	0
Arabidopsis thaliana	NP_199327.4	NP_199327.4 nuclear RNA polymerase C2 [Arabidopsis thaliana]	Plantae	100	0	0
Arabidopsis thaliana	NP_199327.4	NP_199327.4 nuclear RNA polymerase C2 [Arabidopsis thaliana]	Plantae	100	0	0
Arabidopsis thaliana	NP_199327.4	NP_199327.4 nuclear RNA polymerase C2 [Arabidopsis thaliana]	Plantae	100	0	0
Arabidopsis thaliana	NP_564960.1	NP_564960.1 appr-1-p processing enzyme family protein [Arabidopsis thaliana]	Plantae	100	0	0
Arabidopsis thaliana	NP_564960.1	NP_564960.1 appr-1-p processing enzyme family protein [Arabidopsis thaliana]	Plantae	100	0	0
[truncated: 63,944 more rows]

## Sheet: TableS6
TableS6. Summary of the significant alignments of de novo assembled contigs from RNA unmapped reads to the nt -database.
Taxid	Species	gi	gb	Title	Species group	Identity (%)	E-value	Query coverage	MAPQ	In P.major
8478	Chrysemys picta bellii	530567293	XM_005280115.1	PREDICTED: Chrysemys picta bellii filamin A, alpha (FLNA), transcript variant X2, mRNA	Reptilia	78.455	0	100	0	Yes
9031	Gallus gallus	45382928	NM_205519.1	Gallus gallus ATPase sarcoplasmic/endoplasmic reticulum Ca2+ transporting 1 (ATP2A1), mRNA	Aves	89.716	0	59	0	Yes
9031	Gallus gallus	45382928	NM_205519.1	Gallus gallus ATPase sarcoplasmic/endoplasmic reticulum Ca2+ transporting 1 (ATP2A1), mRNA	Aves	88.588	0	49	0	Yes
9135	Serinus canaria	1095981968	XM_018910505.1	PREDICTED: Serinus canaria early B-cell factor 3 (EBF3), transcript variant X4, mRNA	Aves	98.901	0	89		Yes
9135	Serinus canaria	1096016968	XM_018921895.1	PREDICTED: Serinus canaria uncharacterized LOC108963077 (LOC108963077), mRNA	Aves	80.4	0	97	0	Yes
9135	Serinus canaria	1096016968	XM_018921895.1	PREDICTED: Serinus canaria uncharacterized LOC108963077 (LOC108963077), mRNA	Aves	81.317	0	98	0	Yes
9135	Serinus canaria	1096014572	XR_001991702.1	PREDICTED: Serinus canaria uncharacterized LOC108962963 (LOC108962963), ncRNA	Aves	86.489	0	93		Yes
9135	Serinus canaria	1095976159	XM_018908708.1	PREDICTED: Serinus canaria protocadherin 17 (PCDH17), mRNA	Aves	96.333	0	49		Yes
9135	Serinus canaria	1095976159	XM_018908708.1	PREDICTED: Serinus canaria protocadherin 17 (PCDH17), mRNA	Aves	95.238	0	99		Yes
9135	Serinus canaria	1096022451	XM_018923509.1	PREDICTED: Serinus canaria PR/SET domain 8 (PRDM8), mRNA	Aves	95.122	0	74		Yes
9135	Serinus canaria	1096022451	XM_018923509.1	PREDICTED: Serinus canaria PR/SET domain 8 (PRDM8), mRNA	Aves	95	0	57		Yes
9135	Serinus canaria	1095963032	XM_018908606.1	PREDICTED: Serinus canaria PRELI domain containing 3A (PRELID3A), transcript variant X5, mRNA	Aves	83.926	0	98		Yes
9135	Serinus canaria	1096027882	XM_018925097.1	PREDICTED: Serinus canaria probable carboxypeptidase X1 (LOC103824649), mRNA	Aves	92.509	0	84	3	Yes
9135	Serinus canaria	1096027882	XM_018925097.1	PREDICTED: Serinus canaria probable carboxypeptidase X1 (LOC103824649), mRNA	Aves	92.509	0	87	3	Yes
9135	Serinus canaria	1095979008	XM_018909582.1	PREDICTED: Serinus canaria SATB homeobox 1 (SATB1), transcript variant X4, mRNA	Aves	95.249	0	40		Yes
9135	Serinus canaria	1096029824	XM_009100419.2	PREDICTED: Serinus canaria leucine rich repeat containing 4 (LRRC4), mRNA	Aves	92.537	0	82	40	Yes
9135	Serinus canaria	1096027965	XM_009099955.2	PREDICTED: Serinus canaria small nuclear ribonucleoprotein U5 subunit 200 (SNRNP200), mRNA	Aves	93.017	0	99		Yes
9135	Serinus canaria	1096027965	XM_009099955.2	PREDICTED: Serinus canaria small nuclear ribonucleoprotein U5 subunit 200 (SNRNP200), mRNA	Aves	93.626	0	67		Yes
9172	Sturnus vulgaris	959089615	XM_014893401.1	PREDICTED: Sturnus vulgaris SCY1-like, kinase-like 1 (SCYL1), mRNA	Aves	98.747	0	58		Yes
9172	Sturnus vulgaris	959089281	XM_014893222.1	PREDICTED: Sturnus vulgaris calcium channel, voltage-dependent, P/Q type, alpha 1A subunit (CACNA1A), mRNA	Aves	96.2	0	92		Yes
9172	Sturnus vulgaris	959089281	XM_014893222.1	PREDICTED: Sturnus vulgaris calcium channel, voltage-dependent, P/Q type, alpha 1A subunit (CACNA1A), mRNA	Aves	98.585	0	83		Yes
9172	Sturnus vulgaris	959089281	XM_014893222.1	PREDICTED: Sturnus vulgaris calcium channel, voltage-dependent, P/Q type, alpha 1A subunit (CACNA1A), mRNA	Aves	98.346	0	100		Yes
9172	Sturnus vulgaris	959089281	XM_014893222.1	PREDICTED: Sturnus vulgaris calcium channel, voltage-dependent, P/Q type, alpha 1A subunit (CACNA1A), mRNA	Aves	97.951	0	86		Yes
9172	Sturnus vulgaris	959067823	XM_014881710.1	PREDICTED: Sturnus vulgaris spermidine synthase (SRM), mRNA	Aves	84.395	0	90		Yes
9172	Sturnus vulgaris	959082167	XM_014889400.1	PREDICTED: Sturnus vulgaris protein phosphatase 1 regulatory subunit 9B (PPP1R9B), mRNA	Aves	97.995	0	78		Yes
9172	Sturnus vulgaris	959087489	XM_014892260.1	PREDICTED: Sturnus vulgaris Rho GTPase activating protein 23 (ARHGAP23), mRNA	Aves	88.171	0	100		Yes
9172	Sturnus vulgaris	959090301	XM_014893761.1	PREDICTED: Sturnus vulgaris terminal uridylyl transferase 1, U6 snRNA-specific (TUT1), mRNA	Aves	91.322	0	76		Yes
9172	Sturnus vulgaris	959090301	XM_014893761.1	PREDICTED: Sturnus vulgaris terminal uridylyl transferase 1, U6 snRNA-specific (TUT1), mRNA	Aves	88.116	0	88		Yes
9172	Sturnus vulgaris	959090305	XM_014893763.1	PREDICTED: Sturnus vulgaris echinoderm microtubule-associated protein-like 3 (LOC106864156), mRNA	Aves	90.556	0	34		Yes
9172	Sturnus vulgaris	959090305	XM_014893763.1	PREDICTED: Sturnus vulgaris echinoderm microtubule-associated protein-like 3 (LOC106864156), mRNA	Aves	90.556	0	34		Yes
9172	Sturnus vulgaris	959090305	XM_014893763.1	PREDICTED: Sturnus vulgaris echinoderm microtubule-associated protein-like 3 (LOC106864156), mRNA	Aves	90.826	0	31		Yes
9172	Sturnus vulgaris	959090305	XM_014893763.1	PREDICTED: Sturnus vulgaris echinoderm microtubule-associated protein-like 3 (LOC106864156), mRNA	Aves	90.826	0	31		Yes
9172	Sturnus vulgaris	959046939	XM_014870581.1	PREDICTED: Sturnus vulgaris ubiquitin specific peptidase 24 (USP24), transcript variant X2, mRNA	Aves	98.634	0	82		Yes
9172	Sturnus vulgaris	959050741	XM_014872603.1	PREDICTED: Sturnus vulgaris ataxin 7-like 2 (ATXN7L2), mRNA	Aves	95.409	0	55		Yes
9172	Sturnus vulgaris	959048636	XM_014871480.1	PREDICTED: Sturnus vulgaris DDHD domain containing 1 (DDHD1), mRNA	Aves	96.215	0	81		Yes
9172	Sturnus vulgaris	959057353	XM_014876141.1	PREDICTED: Sturnus vulgaris carboxypeptidase X (M14 family), member 1 (CPXM1), mRNA	Aves	91.304	0	95		Yes
9172	Sturnus vulgaris	959089593	XM_014893389.1	PREDICTED: Sturnus vulgaris host cell factor C1 (HCFC1), mRNA	Aves	92.582	0	77		Yes
9172	Sturnus vulgaris	959089593	XM_014893389.1	PREDICTED: Sturnus vulgaris host cell factor C1 (HCFC1), mRNA	Aves	93.528	0	72		Yes
9172	Sturnus vulgaris	959089593	XM_014893389.1	PREDICTED: Sturnus vulgaris host cell factor C1 (HCFC1), mRNA	Aves	93.635	0	80		Yes
9172	Sturnus vulgaris	959089281	XM_014893222.1	PREDICTED: Sturnus vulgaris calcium channel, voltage-dependent, P/Q type, alpha 1A subunit (CACNA1A), mRNA	Aves	96.429	0	100		Yes
9172	Sturnus vulgaris	959050585	XM_014872518.1	PREDICTED: Sturnus vulgaris transcription factor 7-like 2 (T-cell specific, HMG-box) (TCF7L2), transcript variant X13, mRNA	Aves	98.944	0	88	0	Yes
9172	Sturnus vulgaris	959089593	XM_014893389.1	PREDICTED: Sturnus vulgaris host cell factor C1 (HCFC1), mRNA	Aves	94.561	0	77		Yes
9172	Sturnus vulgaris	959089593	XM_014893389.1	PREDICTED: Sturnus vulgaris host cell factor C1 (HCFC1), mRNA	Aves	94.751	0	88		Yes
9172	Sturnus vulgaris	959089593	XM_014893389.1	PREDICTED: Sturnus vulgaris host cell factor C1 (HCFC1), mRNA	Aves	95.068	0	80		Yes
9172	Sturnus vulgaris	959089593	XM_014893389.1	PREDICTED: Sturnus vulgaris host cell factor C1 (HCFC1), mRNA	Aves	94.996	0	90		Yes
9172	Sturnus vulgaris	959089593	XM_014893389.1	PREDICTED: Sturnus vulgaris host cell factor C1 (HCFC1), mRNA	Aves	94.77	0	77		Yes
9172	Sturnus vulgaris	959038729	XM_014879834.1	PREDICTED: Sturnus vulgaris MDM2 proto-oncogene, E3 ubiquitin protein ligase (MDM2), transcript variant X3, mRNA	Aves	86.611	0	99	3	Yes
9172	Sturnus vulgaris	959039079	XM_014881590.1	PREDICTED: Sturnus vulgaris HYDIN, axonemal central pair apparatus protein (HYDIN), mRNA	Aves	88.75	0	94		Yes
9172	Sturnus vulgaris	959079875	XM_014888191.1	PREDICTED: Sturnus vulgaris ethanolaminephosphotransferase 1 (EPT1), mRNA	Aves	93.228	0	76		Yes
9172	Sturnus vulgaris	959079875	XM_014888191.1	PREDICTED: Sturnus vulgaris ethanolaminephosphotransferase 1 (EPT1), mRNA	Aves	93.978	0	92		Yes
9172	Sturnus vulgaris	959087518	XM_014892275.1	PREDICTED: Sturnus vulgaris microtubule associated serine/threonine kinase 1 (MAST1), mRNA	Aves	97.5	0	100		Yes
44394	Zonotrichia albicollis	929450050	XM_005483850.2	PREDICTED: Zonotrichia albicollis sorting nexin 25 (SNX25), mRNA	Aves	96.283	0	75		Yes
44394	Zonotrichia albicollis	929494782	XM_005490436.2	PREDICTED: Zonotrichia albicollis ephrin-A5 (EFNA5), mRNA	Aves	89.837	0	96		Yes
44394	Zonotrichia albicollis	929481202	XM_014267909.1	PREDICTED: Zonotrichia albicollis bromodomain and WD repeat domain containing 3 (BRWD3), mRNA	Aves	98.641	0	95		Yes
44394	Zonotrichia albicollis	929455095	XM_005484627.2	PREDICTED: Zonotrichia albicollis dual specificity phosphatase 4 (DUSP4), mRNA	Aves	99.727	0	100		Yes
44394	Zonotrichia albicollis	929441750	XM_014263902.1	PREDICTED: Zonotrichia albicollis doublecortin-like kinase 1 (DCLK1), transcript variant X4, mRNA	Aves	91.667	0	99		Yes
44394	Zonotrichia albicollis	929523017	XM_005497711.2	PREDICTED: Zonotrichia albicollis tyrosine kinase 2 (TYK2), partial mRNA	Aves	90.631	0	99	3	Yes
44394	Zonotrichia albicollis	929522396	XM_014274984.1	PREDICTED: Zonotrichia albicollis acidic leucine-rich nuclear phosphoprotein 32 family member A (LOC102062628), transcript variant X2, mRNA	Aves	96.544	0	75		Yes
44394	Zonotrichia albicollis	929522396	XM_014274984.1	PREDICTED: Zonotrichia albicollis acidic leucine-rich nuclear phosphoprotein 32 family member A (LOC102062628), transcript variant X2, mRNA	Aves	96.725	0	94		Yes
44394	Zonotrichia albicollis	929510445	XM_005493603.2	PREDICTED: Zonotrichia albicollis U2AF homology motif (UHM) kinase 1 (UHMK1), mRNA	Aves	96.193	0	93	1	Yes
44394	Zonotrichia albicollis	929469967	XM_014266611.1	PREDICTED: Zonotrichia albicollis mitogen-activated protein kinase kinase kinase kinase 4 (MAP4K4), transcript variant X2, mRNA	Aves	94.747	0	36		Yes
44394	Zonotrichia albicollis	929469967	XM_014266611.1	PREDICTED: Zonotrichia albicollis mitogen-activated protein kinase kinase kinase kinase 4 (MAP4K4), transcript variant X2, mRNA	Aves	94.747	0	47		Yes
44394	Zonotrichia albicollis	929469967	XM_014266611.1	PREDICTED: Zonotrichia albicollis mitogen-activated protein kinase kinase kinase kinase 4 (MAP4K4), transcript variant X2, mRNA	Aves	94.747	0	41		Yes
44394	Zonotrichia albicollis	929469967	XM_014266611.1	PREDICTED: Zonotrichia albicollis mitogen-activated protein kinase kinase kinase kinase 4 (MAP4K4), transcript variant X2, mRNA	Aves	94.747	0	48		Yes
44394	Zonotrichia albicollis	929513479	XM_014272232.1	PREDICTED: Zonotrichia albicollis PHD finger protein 2 (PHF2), mRNA	Aves	95.691	0	85		Yes
44394	Zonotrichia albicollis	929510592	XM_014271736.1	PREDICTED: Zonotrichia albicollis nuclear fragile X mental retardation protein interacting protein 2 (NUFIP2), mRNA	Aves	95	0	100	0	Yes
44394	Zonotrichia albicollis	929494925	XM_005490461.2	PREDICTED: Zonotrichia albicollis noggin (NOG), mRNA	Aves	95.402	0	98		Yes
44394	Zonotrichia albicollis	929506215	XM_014270964.1	PREDICTED: Zonotrichia albicollis ubiquitin-conjugating enzyme E2D 2 (UBE2D2), mRNA	Aves	93.195	0	68	19	Yes
44394	Zonotrichia albicollis	929455943	XM_005484946.2	PREDICTED: Zonotrichia albicollis arginyl aminopeptidase (aminopeptidase B)-like 1 (RNPEPL1), mRNA	Aves	94.171	0	94		Yes
44394	Zonotrichia albicollis	929468486	XM_005486287.2	PREDICTED: Zonotrichia albicollis transcription factor jun-D-like (LOC102067432), mRNA	Aves	98.205	0	100		Yes
44394	Zonotrichia albicollis	929441720	XM_005482405.2	PREDICTED: Zonotrichia albicollis integrator complex subunit 6 (INTS6), transcript variant X2, mRNA	Aves	98.249	0	76		Yes
44394	Zonotrichia albicollis	929441720	XM_005482405.2	PREDICTED: Zonotrichia albicollis integrator complex subunit 6 (INTS6), transcript variant X2, mRNA	Aves	98.39	0	97		Yes
44394	Zonotrichia albicollis	929441720	XM_005482405.2	PREDICTED: Zonotrichia albicollis integrator complex subunit 6 (INTS6), transcript variant X2, mRNA	Aves	98.507	0	61		Yes
44394	Zonotrichia albicollis	929438042	XM_005482010.2	PREDICTED: Zonotrichia albicollis G protein-coupled receptor 37 (endothelin receptor type B-like) (GPR37), mRNA	Aves	91.362	0	96		Yes
44394	Zonotrichia albicollis	929499356	XM_005491170.2	PREDICTED: Zonotrichia albicollis cryptochrome circadian clock 1 (CRY1), transcript variant X1, mRNA	Aves	90.909	0	99		Yes
44394	Zonotrichia albicollis	929501960	XM_005491642.2	PREDICTED: Zonotrichia albicollis protein phosphatase 2, regulatory subunit B', epsilon isoform (PPP2R5E), transcript variant X2, mRNA	Aves	98.54	0	96		Yes
44394	Zonotrichia albicollis	929433354	XM_005480809.2	PREDICTED: Zonotrichia albicollis glucocorticoid induced 1 (GLCCI1), transcript variant X2, mRNA	Aves	96.181	0	99		Yes
48883	Geospiza fortis	930244756	XM_014311191.1	PREDICTED: Geospiza fortis small nuclear ribonucleoprotein 200kDa (U5) (SNRNP200), mRNA	Aves	96.865	0	50	32	Yes
48883	Geospiza fortis	930244756	XM_014311191.1	PREDICTED: Geospiza fortis small nuclear ribonucleoprotein 200kDa (U5) (SNRNP200), mRNA	Aves	96.865	0	55	32	Yes
48883	Geospiza fortis	930244756	XM_014311191.1	PREDICTED: Geospiza fortis small nuclear ribonucleoprotein 200kDa (U5) (SNRNP200), mRNA	Aves	96.522	0	47	32	Yes
52644	Haliaeetus leucocephalus	729743558	XM_010569820.1	PREDICTED: Haliaeetus leucocephalus microtubule-associated serine/threonine-protein kinase 1-like (LOC104833242), mRNA	Aves	87.907	0	85	0	Yes
52644	Haliaeetus leucocephalus	729743558	XM_010569820.1	PREDICTED: Haliaeetus leucocephalus microtubule-associated serine/threonine-protein kinase 1-like (LOC104833242), mRNA	Aves	87.907	0	70	0	Yes
52644	Haliaeetus leucocephalus	729743558	XM_010569820.1	PREDICTED: Haliaeetus leucocephalus microtubule-associated serine/threonine-protein kinase 1-like (LOC104833242), mRNA	Aves	88.24	0	83	0	Yes
52644	Haliaeetus leucocephalus	729743558	XM_010569820.1	PREDICTED: Haliaeetus leucocephalus microtubule-associated serine/threonine-protein kinase 1-like (LOC104833242), mRNA	Aves	88.24	0	65	0	Yes
52644	Haliaeetus leucocephalus	729743558	XM_010569820.1	PREDICTED: Haliaeetus leucocephalus microtubule-associated serine/threonine-protein kinase 1-like (LOC104833242), mRNA	Aves	88.225	0	65	0	Yes
52644	Haliaeetus leucocephalus	729743558	XM_010569820.1	PREDICTED: Haliaeetus leucocephalus microtubule-associated serine/threonine-protein kinase 1-like (LOC104833242), mRNA	Aves	88.225	0	82	0	Yes
52644	Haliaeetus leucocephalus	729743558	XM_010569820.1	PREDICTED: Haliaeetus leucocephalus microtubule-associated serine/threonine-protein kinase 1-like (LOC104833242), mRNA	Aves	88.24	0	66	0	Yes
52644	Haliaeetus leucocephalus	729743558	XM_010569820.1	PREDICTED: Haliaeetus leucocephalus microtubule-associated serine/threonine-protein kinase 1-like (LOC104833242), mRNA	Aves	88.225	0	65	0	Yes
52644	Haliaeetus leucocephalus	729743558	XM_010569820.1	PREDICTED: Haliaeetus leucocephalus microtubule-associated serine/threonine-protein kinase 1-like (LOC104833242), mRNA	Aves	87.907	0	69	0	Yes
59729	Taeniopygia guttata	146198990	AC188696.2	Taeniopygia guttata BAC clone TGMCBa-27H12 from chromosome unknown, complete sequence	Aves	83.602	0	96		Yes
59729	Taeniopygia guttata	149944877	AC199447.2	Taeniopygia guttata BAC clone TGMCBa-49H12 from chromosome unknown, complete sequence	Aves	82.408	0	83	3	Yes
59729	Taeniopygia guttata	149944877	AC199447.2	Taeniopygia guttata BAC clone TGMCBa-49H12 from chromosome unknown, complete sequence	Aves	89.286	0	93	3	Yes
59729	Taeniopygia guttata	149944877	AC199447.2	Taeniopygia guttata BAC clone TGMCBa-49H12 from chromosome unknown, complete sequence	Aves	82.408	0	81	3	Yes
59729	Taeniopygia guttata	149944877	AC199447.2	Taeniopygia guttata BAC clone TGMCBa-49H12 from chromosome unknown, complete sequence	Aves	83.929	0	93	3	Yes
59729	Taeniopygia guttata	823466933	XM_012571146.1	PREDICTED: Taeniopygia guttata hydrocephalus-inducing protein-like (LOC105758916), partial mRNA	Aves	87.24	0	99		Yes
59729	Taeniopygia guttata	118197344	AC191655.2	Taeniopygia guttata BAC clone TGMCBa-26H12 from chromosome unknown, complete sequence	Aves	85.545	0	92		Yes
59729	Taeniopygia guttata	118197344	AC191655.2	Taeniopygia guttata BAC clone TGMCBa-26H12 from chromosome unknown, complete sequence	Aves	87.887	0	96		Yes
59729	Taeniopygia guttata	146198990	AC188696.2	Taeniopygia guttata BAC clone TGMCBa-27H12 from chromosome unknown, complete sequence	Aves	85.041	0	100		Yes
59729	Taeniopygia guttata	146198990	AC188696.2	Taeniopygia guttata BAC clone TGMCBa-27H12 from chromosome unknown, complete sequence	Aves	87.465	0	94		Yes
59729	Taeniopygia guttata	146198990	AC188696.2	Taeniopygia guttata BAC clone TGMCBa-27H12 from chromosome unknown, complete sequence	Aves	85.638	0	94		Yes
59729	Taeniopygia guttata	149944877	AC199447.2	Taeniopygia guttata BAC clone TGMCBa-49H12 from chromosome unknown, complete sequence	Aves	85.89	0	58	3	Yes
59729	Taeniopygia guttata	119942475	AC195610.1	Taeniopygia guttata BAC clone TGMCBa-19H12 from chromosome unknown, complete sequence	Aves	96.352	0	91		Yes
59729	Taeniopygia guttata	823481566	XM_012576593.1	PREDICTED: Taeniopygia guttata epiplakin 1 (EPPK1), mRNA	Aves	91.988	0	98		Yes
59729	Taeniopygia guttata	155969837	AC190418.2	Taeniopygia guttata BAC clone TGMCBa-40H12 from chromosome unknown, complete sequence	Aves	93.584	0	79		Yes
59894	Ficedula albicollis	1020978463	XM_016297761.1	PREDICTED: Ficedula albicollis Fraser extracellular matrix complex subunit 1 (FRAS1), mRNA	Aves	91.307	0	55		Yes
59894	Ficedula albicollis	1020933048	XM_005061520.2	PREDICTED: Ficedula albicollis transportin 3 (TNPO3), mRNA	Aves	97.747	0	84		Yes
59894	Ficedula albicollis	1020976602	XM_016297170.1	PREDICTED: Ficedula albicollis Meis homeobox 1 (MEIS1), transcript variant X3, mRNA	Aves	99.756	0	100		Yes
59894	Ficedula albicollis	1020976602	XM_016297170.1	PREDICTED: Ficedula albicollis Meis homeobox 1 (MEIS1), transcript variant X3, mRNA	Aves	99.742	0	49		Yes
59894	Ficedula albicollis	1020987492	XM_016304706.1	PREDICTED: Ficedula albicollis SET binding protein 1 (SETBP1), transcript variant X4, mRNA	Aves	98.881	0	96	2	Yes
59894	Ficedula albicollis	1020950646	XM_016301124.1	PREDICTED: Ficedula albicollis hydrocephalus-inducing protein-like (LOC101805801), mRNA	Aves	84.783	0	99	3	Yes
59894	Ficedula albicollis	1020950646	XM_016301124.1	PREDICTED: Ficedula albicollis hydrocephalus-inducing protein-like (LOC101805801), mRNA	Aves	84.78	0	73	3	Yes
59894	Ficedula albicollis	1020978566	XM_005044600.2	PREDICTED: Ficedula albicollis bifunctional heparan sulfate N-deacetylase/N-sulfotransferase 3 (LOC101812030), mRNA	Aves	95.743	0	94	0	Yes
85066	Corvus brachyrhynchos	1049444874	XM_008639923.2	PREDICTED: Corvus brachyrhynchos zinc finger and BTB domain containing 7A (ZBTB7A), mRNA	Aves	93.87	0	80	0	Yes
85066	Corvus brachyrhynchos	1049424342	XM_017737373.1	PREDICTED: Corvus brachyrhynchos transcription factor COE4-like (LOC103617754), mRNA	Aves	85.828	0	61	0	Yes
85066	Corvus brachyrhynchos	1049390731	XM_017729552.1	PREDICTED: Corvus brachyrhynchos alpha-actinin-4 (LOC103612499), partial mRNA	Aves	95.307	0	38	0	Yes
85066	Corvus brachyrhynchos	1049390731	XM_017729552.1	PREDICTED: Corvus brachyrhynchos alpha-actinin-4 (LOC103612499), partial mRNA	Aves	95.652	0	68	0	Yes
85066	Corvus brachyrhynchos	1049390731	XM_017729552.1	PREDICTED: Corvus brachyrhynchos alpha-actinin-4 (LOC103612499), partial mRNA	Aves	92.767	0	61	0	Yes
85066	Corvus brachyrhynchos	1049390731	XM_017729552.1	PREDICTED: Corvus brachyrhynchos alpha-actinin-4 (LOC103612499), partial mRNA	Aves	92.767	0	89	0	Yes
85066	Corvus brachyrhynchos	1049390731	XM_017729552.1	PREDICTED: Corvus brachyrhynchos alpha-actinin-4 (LOC103612499), partial mRNA	Aves	93.713	0	85	0	Yes
85066	Corvus brachyrhynchos	1049390731	XM_017729552.1	PREDICTED: Corvus brachyrhynchos alpha-actinin-4 (LOC103612499), partial mRNA	Aves	92.767	0	69	0	Yes
85066	Corvus brachyrhynchos	1049390731	XM_017729552.1	PREDICTED: Corvus brachyrhynchos alpha-actinin-4 (LOC103612499), partial mRNA	Aves	95.307	0	31	0	Yes
85066	Corvus brachyrhynchos	1049390731	XM_017729552.1	PREDICTED: Corvus brachyrhynchos alpha-actinin-4 (LOC103612499), partial mRNA	Aves	95.652	0	70	0	Yes
85066	Corvus brachyrhynchos	1049390731	XM_017729552.1	PREDICTED: Corvus brachyrhynchos alpha-actinin-4 (LOC103612499), partial mRNA	Aves	93.713	0	88	0	Yes
85066	Corvus brachyrhynchos	1049390731	XM_017729552.1	PREDICTED: Corvus brachyrhynchos alpha-actinin-4 (LOC103612499), partial mRNA	Aves	95.307	0	40	0	Yes
85066	Corvus brachyrhynchos	1049390731	XM_017729552.1	PREDICTED: Corvus brachyrhynchos alpha-actinin-4 (LOC103612499), partial mRNA	Aves	95.307	0	33	0	Yes
85066	Corvus brachyrhynchos	1049390731	XM_017729552.1	PREDICTED: Corvus brachyrhynchos alpha-actinin-4 (LOC103612499), partial mRNA	Aves	95.307	0	33	0	Yes
85066	Corvus brachyrhynchos	1049390731	XM_017729552.1	PREDICTED: Corvus brachyrhynchos alpha-actinin-4 (LOC103612499), partial mRNA	Aves	95.307	0	34	0	Yes
85066	Corvus brachyrhynchos	1049390731	XM_017729552.1	PREDICTED: Corvus brachyrhynchos alpha-actinin-4 (LOC103612499), partial mRNA	Aves	92.767	0	65	0	Yes
85066	Corvus brachyrhynchos	1049363073	XM_017738947.1	PREDICTED: Corvus brachyrhynchos one cut homeobox 3 (ONECUT3), partial mRNA	Aves	89.001	0	99		Yes
85066	Corvus brachyrhynchos	1049363073	XM_017738947.1	PREDICTED: Corvus brachyrhynchos one cut homeobox 3 (ONECUT3), partial mRNA	Aves	88.835	0	100		Yes
85066	Corvus brachyrhynchos	1049409126	XM_017733812.1	PREDICTED: Corvus brachyrhynchos epiplakin (LOC103615293), partial mRNA	Aves	89.408	0	79		Yes
85066	Corvus brachyrhynchos	1049385528	XM_017728387.1	PREDICTED: Corvus brachyrhynchos maestro heat like repeat family member 9 (MROH9), mRNA	Aves	82.015	0	40		Yes
85066	Corvus brachyrhynchos	1049442027	XM_017741571.1	PREDICTED: Corvus brachyrhynchos phosphatidylinositol 4-kinase beta (PI4KB), partial mRNA	Aves	92.571	0	100	35	Yes
87646	Parus major major	769470395	KP759174.1	Parus major major voucher Pmaj2_312_2KH17842 cytochrome b (cytb) gene, complete cds; mitochondrial	Aves	99.443	0	100	3	Yes
94827	Tinamus guttatus	719765946	XM_010219234.1	PREDICTED: Tinamus guttatus voltage-dependent P/Q-type calcium channel subunit alpha-1A (LOC104572093), partial mRNA	Aves	92.231	0	99		Yes
181119	Pseudopodoces humilis	929505382	XM_014260652.1	PREDICTED: Pseudopodoces humilis PAN2 poly(A) specific ribonuclease subunit (PAN2), transcript variant X2, mRNA	Aves	98.182	0	77		Yes
181119	Pseudopodoces humilis	929513075	XM_014262342.1	PREDICTED: Pseudopodoces humilis SWI/SNF related, matrix associated, actin dependent regulator of chromatin, subfamily c, member 2 (SMARCC2), mRNA	Aves	100	0	92	3	Yes
181119	Pseudopodoces humilis	929513075	XM_014262342.1	PREDICTED: Pseudopodoces humilis SWI/SNF related, matrix associated, actin dependent regulator of chromatin, subfamily c, member 2 (SMARCC2), mRNA	Aves	99.743	0	83	3	Yes
181119	Pseudopodoces humilis	929513075	XM_014262342.1	PREDICTED: Pseudopodoces humilis SWI/SNF related, matrix associated, actin dependent regulator of chromatin, subfamily c, member 2 (SMARCC2), mRNA	Aves	99.865	0	100	3	Yes
181119	Pseudopodoces humilis	929505228	XM_005532069.2	PREDICTED: Pseudopodoces humilis POU class 6 homeobox 1 (POU6F1), mRNA	Aves	97.487	0	40	0	Yes
181119	Pseudopodoces humilis	929505228	XM_005532069.2	PREDICTED: Pseudopodoces humilis POU class 6 homeobox 1 (POU6F1), mRNA	Aves	97.487	0	43	0	Yes
181119	Pseudopodoces humilis	929505228	XM_005532069.2	PREDICTED: Pseudopodoces humilis POU class 6 homeobox 1 (POU6F1), mRNA	Aves	97.487	0	41	0	Yes
181119	Pseudopodoces humilis	929505228	XM_005532069.2	PREDICTED: Pseudopodoces humilis POU class 6 homeobox 1 (POU6F1), mRNA	Aves	97.487	0	46	0	Yes
181119	Pseudopodoces humilis	929505228	XM_005532069.2	PREDICTED: Pseudopodoces humilis POU class 6 homeobox 1 (POU6F1), mRNA	Aves	97.487	0	44	0	Yes
181119	Pseudopodoces humilis	929505228	XM_005532069.2	PREDICTED: Pseudopodoces humilis POU class 6 homeobox 1 (POU6F1), mRNA	Aves	97.487	0	45	0	Yes
181119	Pseudopodoces humilis	929433586	XM_014251304.1	PREDICTED: Pseudopodoces humilis transducin-like enhancer of split 3 (TLE3), transcript variant X7, mRNA	Aves	99.211	0	100		Yes
181119	Pseudopodoces humilis	929433583	XM_014251303.1	PREDICTED: Pseudopodoces humilis transducin-like enhancer of split 3 (TLE3), transcript variant X6, mRNA	Aves	98.723	0	100	1	Yes
181119	Pseudopodoces humilis	929513082	XM_014262344.1	PREDICTED: Pseudopodoces humilis erb-b2 receptor tyrosine kinase 3 (ERBB3), mRNA	Aves	97.143	0	85		Yes
181119	Pseudopodoces humilis	929513082	XM_014262344.1	PREDICTED: Pseudopodoces humilis erb-b2 receptor tyrosine kinase 3 (ERBB3), mRNA	Aves	98.943	0	79		Yes
181119	Pseudopodoces humilis	929513082	XM_014262344.1	PREDICTED: Pseudopodoces humilis erb-b2 receptor tyrosine kinase 3 (ERBB3), mRNA	Aves	98.815	0	91		Yes
181119	Pseudopodoces humilis	929513082	XM_014262344.1	PREDICTED: Pseudopodoces humilis erb-b2 receptor tyrosine kinase 3 (ERBB3), mRNA	Aves	98.815	0	82		Yes
181119	Pseudopodoces humilis	929513082	XM_014262344.1	PREDICTED: Pseudopodoces humilis erb-b2 receptor tyrosine kinase 3 (ERBB3), mRNA	Aves	98.815	0	79		Yes
181119	Pseudopodoces humilis	929513082	XM_014262344.1	PREDICTED: Pseudopodoces humilis erb-b2 receptor tyrosine kinase 3 (ERBB3), mRNA	Aves	98.943	0	75		Yes
181119	Pseudopodoces humilis	929511128	XM_005533367.2	PREDICTED: Pseudopodoces humilis polymerase (RNA) II (DNA directed) polypeptide A, 220kDa (POLR2A), mRNA	Aves	98.565	0	64	0	Yes
181119	Pseudopodoces humilis	929511128	XM_005533367.2	PREDICTED: Pseudopodoces humilis polymerase (RNA) II (DNA directed) polypeptide A, 220kDa (POLR2A), mRNA	Aves	97.279	0	87	0	Yes
181119	Pseudopodoces humilis	929511128	XM_005533367.2	PREDICTED: Pseudopodoces humilis polymerase (RNA) II (DNA directed) polypeptide A, 220kDa (POLR2A), mRNA	Aves	98.341	0	99	0	Yes
181119	Pseudopodoces humilis	929511128	XM_005533367.2	PREDICTED: Pseudopodoces humilis polymerase (RNA) II (DNA directed) polypeptide A, 220kDa (POLR2A), mRNA	Aves	97.875	0	90	0	Yes
181119	Pseudopodoces humilis	929511128	XM_005533367.2	PREDICTED: Pseudopodoces humilis polymerase (RNA) II (DNA directed) polypeptide A, 220kDa (POLR2A), mRNA	Aves	97.674	0	42	0	Yes
181119	Pseudopodoces humilis	929511128	XM_005533367.2	PREDICTED: Pseudopodoces humilis polymerase (RNA) II (DNA directed) polypeptide A, 220kDa (POLR2A), mRNA	Aves	98.565	0	66	0	Yes
181119	Pseudopodoces humilis	929511128	XM_005533367.2	PREDICTED: Pseudopodoces humilis polymerase (RNA) II (DNA directed) polypeptide A, 220kDa (POLR2A), mRNA	Aves	97.279	0	81	0	Yes
181119	Pseudopodoces humilis	929511128	XM_005533367.2	PREDICTED: Pseudopodoces humilis polymerase (RNA) II (DNA directed) polypeptide A, 220kDa (POLR2A), mRNA	Aves	97.674	0	52	0	Yes
181119	Pseudopodoces humilis	929511128	XM_005533367.2	PREDICTED: Pseudopodoces humilis polymerase (RNA) II (DNA directed) polypeptide A, 220kDa (POLR2A), mRNA	Aves	97.674	0	44	0	Yes
181119	Pseudopodoces humilis	929511128	XM_005533367.2	PREDICTED: Pseudopodoces humilis polymerase (RNA) II (DNA directed) polypeptide A, 220kDa (POLR2A), mRNA	Aves	97.279	0	81	0	Yes
181119	Pseudopodoces humilis	929511128	XM_005533367.2	PREDICTED: Pseudopodoces humilis polymerase (RNA) II (DNA directed) polypeptide A, 220kDa (POLR2A), mRNA	Aves	98.565	0	69	0	Yes
181119	Pseudopodoces humilis	929511128	XM_005533367.2	PREDICTED: Pseudopodoces humilis polymerase (RNA) II (DNA directed) polypeptide A, 220kDa (POLR2A), mRNA	Aves	97.674	0	42	0	Yes
181119	Pseudopodoces humilis	929511128	XM_005533367.2	PREDICTED: Pseudopodoces humilis polymerase (RNA) II (DNA directed) polypeptide A, 220kDa (POLR2A), mRNA	Aves	98.565	0	52	0	Yes
181119	Pseudopodoces humilis	929506182	XM_014260824.1	PREDICTED: Pseudopodoces humilis chromosome unknown open reading frame, human C2orf42 (LOC102109742), mRNA	Aves	96.245	0	22		Yes
181119	Pseudopodoces humilis	929506182	XM_014260824.1	PREDICTED: Pseudopodoces humilis chromosome unknown open reading frame, human C2orf42 (LOC102109742), mRNA	Aves	96.245	0	31		Yes
181119	Pseudopodoces humilis	929506182	XM_014260824.1	PREDICTED: Pseudopodoces humilis chromosome unknown open reading frame, human C2orf42 (LOC102109742), mRNA	Aves	96.245	0	22		Yes
181119	Pseudopodoces humilis	929506182	XM_014260824.1	PREDICTED: Pseudopodoces humilis chromosome unknown open reading frame, human C2orf42 (LOC102109742), mRNA	Aves	96.245	0	22		Yes
181119	Pseudopodoces humilis	929506182	XM_014260824.1	PREDICTED: Pseudopodoces humilis chromosome unknown open reading frame, human C2orf42 (LOC102109742), mRNA	Aves	96.245	0	22		Yes
181119	Pseudopodoces humilis	929512808	XM_014262274.1	PREDICTED: Pseudopodoces humilis SET binding factor 1 (SBF1), mRNA	Aves	96.614	0	94		Yes
181119	Pseudopodoces humilis	929512808	XM_014262274.1	PREDICTED: Pseudopodoces humilis SET binding factor 1 (SBF1), mRNA	Aves	96.996	0	99		Yes
181119	Pseudopodoces humilis	929512808	XM_014262274.1	PREDICTED: Pseudopodoces humilis SET binding factor 1 (SBF1), mRNA	Aves	97.165	0	69		Yes
181119	Pseudopodoces humilis	929512001	XM_014262095.1	PREDICTED: Pseudopodoces humilis glutamate-rich WD repeat containing 1 (GRWD1), mRNA	Aves	93.346	0	89		Yes
181119	Pseudopodoces humilis	929513944	XM_014262543.1	PREDICTED: Pseudopodoces humilis Snf2-related CREBBP activator protein (SRCAP), mRNA	Aves	96.997	0	70		Yes
181119	Pseudopodoces humilis	929513944	XM_014262543.1	PREDICTED: Pseudopodoces humilis Snf2-related CREBBP activator protein (SRCAP), mRNA	Aves	98.664	0	71		Yes
181119	Pseudopodoces humilis	929513944	XM_014262543.1	PREDICTED: Pseudopodoces humilis Snf2-related CREBBP activator protein (SRCAP), mRNA	Aves	98.027	0	61		Yes
181119	Pseudopodoces humilis	929513944	XM_014262543.1	PREDICTED: Pseudopodoces humilis Snf2-related CREBBP activator protein (SRCAP), mRNA	Aves	96.69	0	38		Yes
181119	Pseudopodoces humilis	929513944	XM_014262543.1	PREDICTED: Pseudopodoces humilis Snf2-related CREBBP activator protein (SRCAP), mRNA	Aves	98.604	0	85		Yes
181119	Pseudopodoces humilis	929513944	XM_014262543.1	PREDICTED: Pseudopodoces humilis Snf2-related CREBBP activator protein (SRCAP), mRNA	Aves	98.027	0	70		Yes
181119	Pseudopodoces humilis	929513944	XM_014262543.1	PREDICTED: Pseudopodoces humilis Snf2-related CREBBP activator protein (SRCAP), mRNA	Aves	98.279	0	91		Yes
181119	Pseudopodoces humilis	929510471	XM_014261760.1	PREDICTED: Pseudopodoces humilis SCY1-like, kinase-like 1 (SCYL1), mRNA	Aves	98.571	0	37	3	Yes
181119	Pseudopodoces humilis	929510471	XM_014261760.1	PREDICTED: Pseudopodoces humilis SCY1-like, kinase-like 1 (SCYL1), mRNA	Aves	98.371	0	46	3	Yes
181119	Pseudopodoces humilis	929510471	XM_014261760.1	PREDICTED: Pseudopodoces humilis SCY1-like, kinase-like 1 (SCYL1), mRNA	Aves	98.571	0	42	3	Yes
181119	Pseudopodoces humilis	929510471	XM_014261760.1	PREDICTED: Pseudopodoces humilis SCY1-like, kinase-like 1 (SCYL1), mRNA	Aves	98.571	0	38	3	Yes
181119	Pseudopodoces humilis	929510471	XM_014261760.1	PREDICTED: Pseudopodoces humilis SCY1-like, kinase-like 1 (SCYL1), mRNA	Aves	98.571	0	37	3	Yes
181119	Pseudopodoces humilis	929510471	XM_014261760.1	PREDICTED: Pseudopodoces humilis SCY1-like, kinase-like 1 (SCYL1), mRNA	Aves	98.795	0	57	3	Yes
181119	Pseudopodoces humilis	929513390	XM_014262419.1	PREDICTED: Pseudopodoces humilis chromodomain helicase DNA binding protein 8 (CHD8), mRNA	Aves	96.894	0	83	1	Yes
181119	Pseudopodoces humilis	543380948	XM_005533612.1	PREDICTED: Pseudopodoces humilis calcium channel, voltage-dependent, P/Q type, alpha 1A subunit (CACNA1A), mRNA	Aves	98.633	0	100	3	Yes
181119	Pseudopodoces humilis	543380948	XM_005533612.1	PREDICTED: Pseudopodoces humilis calcium channel, voltage-dependent, P/Q type, alpha 1A subunit (CACNA1A), mRNA	Aves	99.364	0	100	3	Yes
181119	Pseudopodoces humilis	543380420	XM_005533348.1	PREDICTED: Pseudopodoces humilis calcium channel, voltage-dependent, L type, alpha 1F subunit (CACNA1F), mRNA	Aves	99.435	0	88	0	Yes
181119	Pseudopodoces humilis	543380420	XM_005533348.1	PREDICTED: Pseudopodoces humilis calcium channel, voltage-dependent, L type, alpha 1F subunit (CACNA1F), mRNA	Aves	99.229	0	100	0	Yes
181119	Pseudopodoces humilis	929510537	XM_005533220.2	PREDICTED: Pseudopodoces humilis phosphorylase, glycogen, muscle (PYGM), mRNA	Aves	98.71	0	61	0	Yes
181119	Pseudopodoces humilis	929510537	XM_005533220.2	PREDICTED: Pseudopodoces humilis phosphorylase, glycogen, muscle (PYGM), mRNA	Aves	96.685	0	78	0	Yes
181119	Pseudopodoces humilis	929510537	XM_005533220.2	PREDICTED: Pseudopodoces humilis phosphorylase, glycogen, muscle (PYGM), mRNA	Aves	99.077	0	98	0	Yes
181119	Pseudopodoces humilis	929510537	XM_005533220.2	PREDICTED: Pseudopodoces humilis phosphorylase, glycogen, muscle (PYGM), mRNA	Aves	96.685	0	78	0	Yes
181119	Pseudopodoces humilis	929510537	XM_005533220.2	PREDICTED: Pseudopodoces humilis phosphorylase, glycogen, muscle (PYGM), mRNA	Aves	97.028	0	92	0	Yes
181119	Pseudopodoces humilis	929510537	XM_005533220.2	PREDICTED: Pseudopodoces humilis phosphorylase, glycogen, muscle (PYGM), mRNA	Aves	98.729	0	95	0	Yes
181119	Pseudopodoces humilis	929510537	XM_005533220.2	PREDICTED: Pseudopodoces humilis phosphorylase, glycogen, muscle (PYGM), mRNA	Aves	98.614	0	99	0	Yes
181119	Pseudopodoces humilis	929510537	XM_005533220.2	PREDICTED: Pseudopodoces humilis phosphorylase, glycogen, muscle (PYGM), mRNA	Aves	98.833	0	99	0	Yes
181119	Pseudopodoces humilis	929510537	XM_005533220.2	PREDICTED: Pseudopodoces humilis phosphorylase, glycogen, muscle (PYGM), mRNA	Aves	97.028	0	94	0	Yes
181119	Pseudopodoces humilis	929510537	XM_005533220.2	PREDICTED: Pseudopodoces humilis phosphorylase, glycogen, muscle (PYGM), mRNA	Aves	98.246	0	41	0	Yes
181119	Pseudopodoces humilis	929515706	XM_014262946.1	PREDICTED: Pseudopodoces humilis zinc finger protein 638 (LOC102111492), partial mRNA	Aves	94.755	0	57		Yes
181119	Pseudopodoces humilis	929515706	XM_014262946.1	PREDICTED: Pseudopodoces humilis zinc finger protein 638 (LOC102111492), partial mRNA	Aves	94.755	0	58		Yes
181119	Pseudopodoces humilis	929515706	XM_014262946.1	PREDICTED: Pseudopodoces humilis zinc finger protein 638 (LOC102111492), partial mRNA	Aves	94.643	0	71		Yes
181119	Pseudopodoces humilis	929515706	XM_014262946.1	PREDICTED: Pseudopodoces humilis zinc finger protein 638 (LOC102111492), partial mRNA	Aves	94.755	0	62		Yes
181119	Pseudopodoces humilis	929515706	XM_014262946.1	PREDICTED: Pseudopodoces humilis zinc finger protein 638 (LOC102111492), partial mRNA	Aves	94.643	0	72		Yes
181119	Pseudopodoces humilis	929515854	XM_014262991.1	PREDICTED: Pseudopodoces humilis leukocyte receptor cluster (LRC) member 8 (LENG8), mRNA	Aves	92.72	0	80	0	Yes
181119	Pseudopodoces humilis	929515854	XM_014262991.1	PREDICTED: Pseudopodoces humilis leukocyte receptor cluster (LRC) member 8 (LENG8), mRNA	Aves	93.519	0	65	0	Yes
181119	Pseudopodoces humilis	929515854	XM_014262991.1	PREDICTED: Pseudopodoces humilis leukocyte receptor cluster (LRC) member 8 (LENG8), mRNA	Aves	93.035	0	98	0	Yes
181119	Pseudopodoces humilis	929515854	XM_014262991.1	PREDICTED: Pseudopodoces humilis leukocyte receptor cluster (LRC) member 8 (LENG8), mRNA	Aves	92.72	0	74	0	Yes
181119	Pseudopodoces humilis	929512014	XM_014262098.1	PREDICTED: Pseudopodoces humilis glutamate receptor, ionotropic, N-methyl D-aspartate 2D (GRIN2D), mRNA	Aves	97.682	0	89	0	Yes
181119	Pseudopodoces humilis	929512014	XM_014262098.1	PREDICTED: Pseudopodoces humilis glutamate receptor, ionotropic, N-methyl D-aspartate 2D (GRIN2D), mRNA	Aves	97.901	0	96	0	Yes
181119	Pseudopodoces humilis	929514428	XM_014262658.1	PREDICTED: Pseudopodoces humilis cytohesin-2 (LOC102109997), partial mRNA	Aves	98.75	0	47	0	Yes
181119	Pseudopodoces humilis	929514428	XM_014262658.1	PREDICTED: Pseudopodoces humilis cytohesin-2 (LOC102109997), partial mRNA	Aves	98.75	0	49	0	Yes
181119	Pseudopodoces humilis	929514428	XM_014262658.1	PREDICTED: Pseudopodoces humilis cytohesin-2 (LOC102109997), partial mRNA	Aves	98.75	0	48	0	Yes
181119	Pseudopodoces humilis	929514428	XM_014262658.1	PREDICTED: Pseudopodoces humilis cytohesin-2 (LOC102109997), partial mRNA	Aves	98.75	0	49	0	Yes
181119	Pseudopodoces humilis	929514428	XM_014262658.1	PREDICTED: Pseudopodoces humilis cytohesin-2 (LOC102109997), partial mRNA	Aves	98.75	0	51	0	Yes
181119	Pseudopodoces humilis	929514428	XM_014262658.1	PREDICTED: Pseudopodoces humilis cytohesin-2 (LOC102109997), partial mRNA	Aves	98.75	0	46	0	Yes
181119	Pseudopodoces humilis	929514428	XM_014262658.1	PREDICTED: Pseudopodoces humilis cytohesin-2 (LOC102109997), partial mRNA	Aves	98.75	0	48	0	Yes
181119	Pseudopodoces humilis	929514428	XM_014262658.1	PREDICTED: Pseudopodoces humilis cytohesin-2 (LOC102109997), partial mRNA	Aves	99.028	0	39	0	Yes
181119	Pseudopodoces humilis	929514428	XM_014262658.1	PREDICTED: Pseudopodoces humilis cytohesin-2 (LOC102109997), partial mRNA	Aves	99.028	0	42	0	Yes
181119	Pseudopodoces humilis	929514428	XM_014262658.1	PREDICTED: Pseudopodoces humilis cytohesin-2 (LOC102109997), partial mRNA	Aves	98.75	0	46	0	Yes
181119	Pseudopodoces humilis	929514428	XM_014262658.1	PREDICTED: Pseudopodoces humilis cytohesin-2 (LOC102109997), partial mRNA	Aves	98.75	0	46	0	Yes
181119	Pseudopodoces humilis	929514428	XM_014262658.1	PREDICTED: Pseudopodoces humilis cytohesin-2 (LOC102109997), partial mRNA	Aves	99.028	0	38	0	Yes
181119	Pseudopodoces humilis	929514428	XM_014262658.1	PREDICTED: Pseudopodoces humilis cytohesin-2 (LOC102109997), partial mRNA	Aves	98.75	0	45	0	Yes
181119	Pseudopodoces humilis	929514428	XM_014262658.1	PREDICTED: Pseudopodoces humilis cytohesin-2 (LOC102109997), partial mRNA	Aves	98.835	0	43	0	Yes
181119	Pseudopodoces humilis	929503125	XM_005531629.2	PREDICTED: Pseudopodoces humilis fibrillin 3 (FBN3), mRNA	Aves	99.221	0	94		Yes
181119	Pseudopodoces humilis	543380178	XM_005533227.1	PREDICTED: Pseudopodoces humilis spectrin, beta, non-erythrocytic 2 (SPTBN2), mRNA	Aves	99.401	0	87		Yes
181119	Pseudopodoces humilis	543380178	XM_005533227.1	PREDICTED: Pseudopodoces humilis spectrin, beta, non-erythrocytic 2 (SPTBN2), mRNA	Aves	99.401	0	80		Yes
181119	Pseudopodoces humilis	929495631	XM_014259228.1	PREDICTED: Pseudopodoces humilis agrin (AGRN), mRNA	Aves	98.45	0	100		Yes
181119	Pseudopodoces humilis	929469496	XM_014255645.1	PREDICTED: Pseudopodoces humilis family with sequence similarity 160, member A2 (FAM160A2), transcript variant X2, mRNA	Aves	98.663	0	100	3	Yes
181119	Pseudopodoces humilis	929513085	XM_014262345.1	PREDICTED: Pseudopodoces humilis IKAROS family zinc finger 4 (Eos) (IKZF4), mRNA	Aves	97.337	0	100		Yes
181119	Pseudopodoces humilis	929446724	XM_014253174.1	PREDICTED: Pseudopodoces humilis jade family PHD finger 2 (JADE2), transcript variant X3, mRNA	Aves	100	0	72		Yes
181119	Pseudopodoces humilis	929446724	XM_014253174.1	PREDICTED: Pseudopodoces humilis jade family PHD finger 2 (JADE2), transcript variant X3, mRNA	Aves	100	0	60		Yes
181119	Pseudopodoces humilis	929512537	XM_005533699.2	PREDICTED: Pseudopodoces humilis isocitrate dehydrogenase 3 (NAD+) gamma (IDH3G), mRNA	Aves	98.173	0	71		Yes
181119	Pseudopodoces humilis	929512537	XM_005533699.2	PREDICTED: Pseudopodoces humilis isocitrate dehydrogenase 3 (NAD+) gamma (IDH3G), mRNA	Aves	98.624	0	100		Yes
181119	Pseudopodoces humilis	929513018	XM_005533843.2	PREDICTED: Pseudopodoces humilis Rho GTPase activating protein 35 (ARHGAP35), mRNA	Aves	98.515	0	28		Yes
181119	Pseudopodoces humilis	929513018	XM_005533843.2	PREDICTED: Pseudopodoces humilis Rho GTPase activating protein 35 (ARHGAP35), mRNA	Aves	98.515	0	35		Yes
181119	Pseudopodoces humilis	929513018	XM_005533843.2	PREDICTED: Pseudopodoces humilis Rho GTPase activating protein 35 (ARHGAP35), mRNA	Aves	98.515	0	30		Yes
181119	Pseudopodoces humilis	929513018	XM_005533843.2	PREDICTED: Pseudopodoces humilis Rho GTPase activating protein 35 (ARHGAP35), mRNA	Aves	98.515	0	29		Yes
181119	Pseudopodoces humilis	929513018	XM_005533843.2	PREDICTED: Pseudopodoces humilis Rho GTPase activating protein 35 (ARHGAP35), mRNA	Aves	98.515	0	32		Yes
181119	Pseudopodoces humilis	929513018	XM_005533843.2	PREDICTED: Pseudopodoces humilis Rho GTPase activating protein 35 (ARHGAP35), mRNA	Aves	98.515	0	34		Yes
181119	Pseudopodoces humilis	929513018	XM_005533843.2	PREDICTED: Pseudopodoces humilis Rho GTPase activating protein 35 (ARHGAP35), mRNA	Aves	98.515	0	33		Yes
181119	Pseudopodoces humilis	929510252	XM_014261709.1	PREDICTED: Pseudopodoces humilis heparan sulfate proteoglycan 2 (HSPG2), transcript variant X2, mRNA	Aves	94.234	0	100	0	Yes
181119	Pseudopodoces humilis	929510252	XM_014261709.1	PREDICTED: Pseudopodoces humilis heparan sulfate proteoglycan 2 (HSPG2), transcript variant X2, mRNA	Aves	93.729	0	89	0	Yes
181119	Pseudopodoces humilis	929510254	XM_014261710.1	PREDICTED: Pseudopodoces humilis heparan sulfate proteoglycan 2 (HSPG2), transcript variant X3, mRNA	Aves	96.557	0	100	3	Yes
181119	Pseudopodoces humilis	929509583	XM_014261551.1	PREDICTED: Pseudopodoces humilis scavenger receptor class A, member 5 (SCARA5), transcript variant X2, mRNA	Aves	97.27	0	100	0	Yes
181119	Pseudopodoces humilis	929512111	XM_014262117.1	PREDICTED: Pseudopodoces humilis UDP-glucuronosyltransferase 1-1-like (LOC102109386), transcript variant X6, mRNA	Aves	96.741	0	87	2	Yes
181119	Pseudopodoces humilis	929415879	XM_014263698.1	PREDICTED: Pseudopodoces humilis interferon regulatory factor 2 binding protein 2 (IRF2BP2), mRNA	Aves	99.546	0	95	0	Yes
181119	Pseudopodoces humilis	543350984	XM_005520469.1	PREDICTED: Pseudopodoces humilis neuregulin 3 (NRG3), mRNA	Aves	99.722	0	99		Yes
181119	Pseudopodoces humilis	543370150	XM_005528244.1	PREDICTED: Pseudopodoces humilis protein-arginine deiminase type-3 (LOC102099349), mRNA	Aves	99.185	0	65	0	Yes
181119	Pseudopodoces humilis	543370152	XM_005528245.1	PREDICTED: Pseudopodoces humilis protein-arginine deiminase type-1 (LOC102099528), mRNA	Aves	99.451	0	69	3	Yes
181119	Pseudopodoces humilis	543370150	XM_005528244.1	PREDICTED: Pseudopodoces humilis protein-arginine deiminase type-3 (LOC102099349), mRNA	Aves	98.913	0	68	0	Yes
181119	Pseudopodoces humilis	543370152	XM_005528245.1	PREDICTED: Pseudopodoces humilis protein-arginine deiminase type-1 (LOC102099528), mRNA	Aves	99.725	0	66	3	Yes
181119	Pseudopodoces humilis	929504976	XM_005532068.2	PREDICTED: Pseudopodoces humilis kinesin family member 5A (KIF5A), mRNA	Aves	98.56	0	59	0	Yes
181119	Pseudopodoces humilis	929451230	XM_005524536.2	PREDICTED: Pseudopodoces humilis proline dehydrogenase 1, mitochondrial-like (LOC102112554), mRNA	Aves	99.454	0	64		Yes
181119	Pseudopodoces humilis	929505240	XM_005531996.2	PREDICTED: Pseudopodoces humilis phosphatidylinositol-5-phosphate 4-kinase, type II, gamma (PIP4K2C), mRNA	Aves	98.164	0	94		Yes
181119	Pseudopodoces humilis	929502482	XM_005531512.2	PREDICTED: Pseudopodoces humilis protein phosphatase 1, regulatory (inhibitor) subunit 1B (PPP1R1B), mRNA	Aves	99.231	0	51		Yes
181119	Pseudopodoces humilis	929502482	XM_005531512.2	PREDICTED: Pseudopodoces humilis protein phosphatase 1, regulatory (inhibitor) subunit 1B (PPP1R1B), mRNA	Aves	99.32	0	76		Yes
181119	Pseudopodoces humilis	929493161	XM_005530127.2	PREDICTED: Pseudopodoces humilis Wilms tumor 1 interacting protein (WTIP), transcript variant X1, mRNA	Aves	99.073	0	100		Yes
181119	Pseudopodoces humilis	929511989	XM_014262090.1	PREDICTED: Pseudopodoces humilis complement component 3 (C3), transcript variant X3, mRNA	Aves	99.738	0	100		Yes
181119	Pseudopodoces humilis	929511989	XM_014262090.1	PREDICTED: Pseudopodoces humilis complement component 3 (C3), transcript variant X3, mRNA	Aves	99.738	0	74		Yes
181119	Pseudopodoces humilis	929511989	XM_014262090.1	PREDICTED: Pseudopodoces humilis complement component 3 (C3), transcript variant X3, mRNA	Aves	99.403	0	94		Yes
181119	Pseudopodoces humilis	929511989	XM_014262090.1	PREDICTED: Pseudopodoces humilis complement component 3 (C3), transcript variant X3, mRNA	Aves	100	0	46		Yes
181119	Pseudopodoces humilis	929511989	XM_014262090.1	PREDICTED: Pseudopodoces humilis complement component 3 (C3), transcript variant X3, mRNA	Aves	100	0	50		Yes
181119	Pseudopodoces humilis	929511989	XM_014262090.1	PREDICTED: Pseudopodoces humilis complement component 3 (C3), transcript variant X3, mRNA	Aves	100	0	58		Yes
181119	Pseudopodoces humilis	929511989	XM_014262090.1	PREDICTED: Pseudopodoces humilis complement component 3 (C3), transcript variant X3, mRNA	Aves	100	0	48		Yes
181119	Pseudopodoces humilis	929511989	XM_014262090.1	PREDICTED: Pseudopodoces humilis complement component 3 (C3), transcript variant X3, mRNA	Aves	94.919	0	100		Yes
181119	Pseudopodoces humilis	929511989	XM_014262090.1	PREDICTED: Pseudopodoces humilis complement component 3 (C3), transcript variant X3, mRNA	Aves	99.599	0	73		Yes
181119	Pseudopodoces humilis	929511989	XM_014262090.1	PREDICTED: Pseudopodoces humilis complement component 3 (C3), transcript variant X3, mRNA	Aves	99.478	0	90		Yes
181119	Pseudopodoces humilis	929511989	XM_014262090.1	PREDICTED: Pseudopodoces humilis complement component 3 (C3), transcript variant X3, mRNA	Aves	100	0	49		Yes
181119	Pseudopodoces humilis	929511128	XM_005533367.2	PREDICTED: Pseudopodoces humilis polymerase (RNA) II (DNA directed) polypeptide A, 220kDa (POLR2A), mRNA	Aves	97.981	0	90	0	Yes
181119	Pseudopodoces humilis	929511128	XM_005533367.2	PREDICTED: Pseudopodoces humilis polymerase (RNA) II (DNA directed) polypeptide A, 220kDa (POLR2A), mRNA	Aves	97.155	0	94	0	Yes
181119	Pseudopodoces humilis	929511128	XM_005533367.2	PREDICTED: Pseudopodoces humilis polymerase (RNA) II (DNA directed) polypeptide A, 220kDa (POLR2A), mRNA	Aves	97.693	0	100	0	Yes
181119	Pseudopodoces humilis	929511821	XM_014262057.1	PREDICTED: Pseudopodoces humilis CDK5 regulatory subunit associated protein 3 (CDK5RAP3), transcript variant X1, mRNA	Aves	97.362	0	100		Yes
181119	Pseudopodoces humilis	929511821	XM_014262057.1	PREDICTED: Pseudopodoces humilis CDK5 regulatory subunit associated protein 3 (CDK5RAP3), transcript variant X1, mRNA	Aves	96.883	0	100		Yes
181119	Pseudopodoces humilis	543380168	XM_005533222.1	PREDICTED: Pseudopodoces humilis FERM domain containing 8 (FRMD8), mRNA	Aves	96.909	0	100	1	Yes
181119	Pseudopodoces humilis	929506981	XM_014260988.1	PREDICTED: Pseudopodoces humilis protein phosphatase 1, regulatory subunit 9B (PPP1R9B), mRNA	Aves	99.757	0	76		Yes
181119	Pseudopodoces humilis	929506981	XM_014260988.1	PREDICTED: Pseudopodoces humilis protein phosphatase 1, regulatory subunit 9B (PPP1R9B), mRNA	Aves	99.775	0	94		Yes
181119	Pseudopodoces humilis	929511413	XM_014261963.1	PREDICTED: Pseudopodoces humilis patatin-like phospholipase domain containing 6 (PNPLA6), transcript variant X7, mRNA	Aves	98.917	0	74		Yes
181119	Pseudopodoces humilis	929511413	XM_014261963.1	PREDICTED: Pseudopodoces humilis patatin-like phospholipase domain containing 6 (PNPLA6), transcript variant X7, mRNA	Aves	98.858	0	90		Yes
181119	Pseudopodoces humilis	929512770	XM_005533768.2	PREDICTED: Pseudopodoces humilis galactose-3-O-sulfotransferase 4 (GAL3ST4), mRNA	Aves	91.844	0	81		Yes
181119	Pseudopodoces humilis	929512202	XM_014262139.1	PREDICTED: Pseudopodoces humilis general transcription factor IIF, polypeptide 1, 74kDa (GTF2F1), transcript variant X3, mRNA	Aves	97.872	0	99		Yes
181119	Pseudopodoces humilis	929514469	XM_014262668.1	PREDICTED: Pseudopodoces humilis adenylate cyclase 3 (ADCY3), transcript variant X2, mRNA	Aves	95.972	0	68		Yes
181119	Pseudopodoces humilis	929514469	XM_014262668.1	PREDICTED: Pseudopodoces humilis adenylate cyclase 3 (ADCY3), transcript variant X2, mRNA	Aves	95.972	0	59		Yes
181119	Pseudopodoces humilis	929514469	XM_014262668.1	PREDICTED: Pseudopodoces humilis adenylate cyclase 3 (ADCY3), transcript variant X2, mRNA	Aves	97.684	0	100		Yes
181119	Pseudopodoces humilis	929514469	XM_014262668.1	PREDICTED: Pseudopodoces humilis adenylate cyclase 3 (ADCY3), transcript variant X2, mRNA	Aves	97.599	0	89		Yes
181119	Pseudopodoces humilis	929429639	XM_014250714.1	PREDICTED: Pseudopodoces humilis nuclear factor I/A (NFIA), transcript variant X12, mRNA	Aves	97.387	0	97		Yes
181119	Pseudopodoces humilis	929484384	XM_005528848.2	PREDICTED: Pseudopodoces humilis glutaredoxin 3 (GLRX3), mRNA	Aves	97.414	0	71		Yes
181119	Pseudopodoces humilis	929500316	XM_014259897.1	PREDICTED: Pseudopodoces humilis nuclear receptor subfamily 2 group F member 6-like (LOC102109688), mRNA	Aves	96.825	0	73		Yes
181119	Pseudopodoces humilis	929515181	XM_014262820.1	PREDICTED: Pseudopodoces humilis ryanodine receptor 1-like (LOC102102599), mRNA	Aves	96.718	0	47	0	Yes
181119	Pseudopodoces humilis	929515181	XM_014262820.1	PREDICTED: Pseudopodoces humilis ryanodine receptor 1-like (LOC102102599), mRNA	Aves	98.72	0	100	0	Yes
181119	Pseudopodoces humilis	929515181	XM_014262820.1	PREDICTED: Pseudopodoces humilis ryanodine receptor 1-like (LOC102102599), mRNA	Aves	96.718	0	47	0	Yes
181119	Pseudopodoces humilis	929515181	XM_014262820.1	PREDICTED: Pseudopodoces humilis ryanodine receptor 1-like (LOC102102599), mRNA	Aves	96.718	0	47	0	Yes
181119	Pseudopodoces humilis	929512621	XM_005533746.2	PREDICTED: Pseudopodoces humilis leucine rich repeat containing 14 (LRRC14), mRNA	Aves	98.125	0	85		Yes
181119	Pseudopodoces humilis	929512633	XM_014262234.1	PREDICTED: Pseudopodoces humilis leucine-rich repeat-containing protein 14-like (LOC102109697), mRNA	Aves	98.551	0	86		Yes
181119	Pseudopodoces humilis	929514469	XM_014262668.1	PREDICTED: Pseudopodoces humilis adenylate cyclase 3 (ADCY3), transcript variant X2, mRNA	Aves	99.104	0	100		Yes
181119	Pseudopodoces humilis	929509578	XM_014261550.1	PREDICTED: Pseudopodoces humilis protein tyrosine kinase 2 beta (PTK2B), mRNA	Aves	95.888	0	43	0	Yes
181119	Pseudopodoces humilis	929509578	XM_014261550.1	PREDICTED: Pseudopodoces humilis protein tyrosine kinase 2 beta (PTK2B), mRNA	Aves	96.012	0	41	0	Yes
181119	Pseudopodoces humilis	929509578	XM_014261550.1	PREDICTED: Pseudopodoces humilis protein tyrosine kinase 2 beta (PTK2B), mRNA	Aves	95.438	0	86	0	Yes
181119	Pseudopodoces humilis	929509578	XM_014261550.1	PREDICTED: Pseudopodoces humilis protein tyrosine kinase 2 beta (PTK2B), mRNA	Aves	96.012	0	42	0	Yes
181119	Pseudopodoces humilis	929509578	XM_014261550.1	PREDICTED: Pseudopodoces humilis protein tyrosine kinase 2 beta (PTK2B), mRNA	Aves	96.494	0	53	0	Yes
181119	Pseudopodoces humilis	929509578	XM_014261550.1	PREDICTED: Pseudopodoces humilis protein tyrosine kinase 2 beta (PTK2B), mRNA	Aves	96.494	0	55	0	Yes
181119	Pseudopodoces humilis	929509578	XM_014261550.1	PREDICTED: Pseudopodoces humilis protein tyrosine kinase 2 beta (PTK2B), mRNA	Aves	95.888	0	45	0	Yes
181119	Pseudopodoces humilis	543380948	XM_005533612.1	PREDICTED: Pseudopodoces humilis calcium channel, voltage-dependent, P/Q type, alpha 1A subunit (CACNA1A), mRNA	Aves	98.72	0	70	3	Yes
181119	Pseudopodoces humilis	543380948	XM_005533612.1	PREDICTED: Pseudopodoces humilis calcium channel, voltage-dependent, P/Q type, alpha 1A subunit (CACNA1A), mRNA	Aves	98.72	0	73	3	Yes
181119	Pseudopodoces humilis	929515854	XM_014262991.1	PREDICTED: Pseudopodoces humilis leukocyte receptor cluster (LRC) member 8 (LENG8), mRNA	Aves	96.706	0	91	0	Yes
181119	Pseudopodoces humilis	929418369	XM_005519108.2	PREDICTED: Pseudopodoces humilis OTU deubiquitinase 1 (OTUD1), mRNA	Aves	99.119	0	95		Yes
181119	Pseudopodoces humilis	929513617	XM_005533998.2	PREDICTED: Pseudopodoces humilis tubulin beta-7 chain (LOC102114153), mRNA	Aves	97.059	0	98	1	Yes
181119	Pseudopodoces humilis	929512476	XM_014262203.1	PREDICTED: Pseudopodoces humilis guanine nucleotide binding protein-like 1 (GNL1), mRNA	Aves	96.639	0	16	2	Yes
181119	Pseudopodoces humilis	929512476	XM_014262203.1	PREDICTED: Pseudopodoces humilis guanine nucleotide binding protein-like 1 (GNL1), mRNA	Aves	96.639	0	16	2	Yes
181119	Pseudopodoces humilis	929512476	XM_014262203.1	PREDICTED: Pseudopodoces humilis guanine nucleotide binding protein-like 1 (GNL1), mRNA	Aves	96.639	0	32	2	Yes
181119	Pseudopodoces humilis	929512476	XM_014262203.1	PREDICTED: Pseudopodoces humilis guanine nucleotide binding protein-like 1 (GNL1), mRNA	Aves	96.945	0	49	2	Yes
181119	Pseudopodoces humilis	929512476	XM_014262203.1	PREDICTED: Pseudopodoces humilis guanine nucleotide binding protein-like 1 (GNL1), mRNA	Aves	96.639	0	27	2	Yes
181119	Pseudopodoces humilis	929512476	XM_014262203.1	PREDICTED: Pseudopodoces humilis guanine nucleotide binding protein-like 1 (GNL1), mRNA	Aves	96.639	0	26	2	Yes
181119	Pseudopodoces humilis	929512476	XM_014262203.1	PREDICTED: Pseudopodoces humilis guanine nucleotide binding protein-like 1 (GNL1), mRNA	Aves	96.639	0	26	2	Yes
181119	Pseudopodoces humilis	929512476	XM_014262203.1	PREDICTED: Pseudopodoces humilis guanine nucleotide binding protein-like 1 (GNL1), mRNA	Aves	96.639	0	16	2	Yes
181119	Pseudopodoces humilis	929512476	XM_014262203.1	PREDICTED: Pseudopodoces humilis guanine nucleotide binding protein-like 1 (GNL1), mRNA	Aves	96.008	0	17	2	Yes
181119	Pseudopodoces humilis	929512476	XM_014262203.1	PREDICTED: Pseudopodoces humilis guanine nucleotide binding protein-like 1 (GNL1), mRNA	Aves	96.639	0	20	2	Yes
181119	Pseudopodoces humilis	929512476	XM_014262203.1	PREDICTED: Pseudopodoces humilis guanine nucleotide binding protein-like 1 (GNL1), mRNA	Aves	96.639	0	16	2	Yes
181119	Pseudopodoces humilis	929512476	XM_014262203.1	PREDICTED: Pseudopodoces humilis guanine nucleotide binding protein-like 1 (GNL1), mRNA	Aves	96.639	0	20	2	Yes
181119	Pseudopodoces humilis	929512476	XM_014262203.1	PREDICTED: Pseudopodoces humilis guanine nucleotide binding protein-like 1 (GNL1), mRNA	Aves	96.945	0	40	2	Yes
181119	Pseudopodoces humilis	929513862	XM_005534050.2	PREDICTED: Pseudopodoces humilis tripartite motif containing 41 (TRIM41), mRNA	Aves	99.431	0	96	0	Yes
181119	Pseudopodoces humilis	929513862	XM_005534050.2	PREDICTED: Pseudopodoces humilis tripartite motif containing 41 (TRIM41), mRNA	Aves	99.275	0	68	0	Yes
181119	Pseudopodoces humilis	929514556	XM_005534214.2	PREDICTED: Pseudopodoces humilis sirtuin 2 (SIRT2), transcript variant X1, mRNA	Aves	93.419	0	50	0	Yes
181119	Pseudopodoces humilis	929514556	XM_005534214.2	PREDICTED: Pseudopodoces humilis sirtuin 2 (SIRT2), transcript variant X1, mRNA	Aves	93.419	0	47	0	Yes
181119	Pseudopodoces humilis	929473614	XM_005527319.2	PREDICTED: Pseudopodoces humilis taperin (TPRN), mRNA	Aves	99.184	0	97		Yes
181119	Pseudopodoces humilis	929510254	XM_014261710.1	PREDICTED: Pseudopodoces humilis heparan sulfate proteoglycan 2 (HSPG2), transcript variant X3, mRNA	Aves	97.222	0	69	3	Yes
181119	Pseudopodoces humilis	929507270	XM_005532502.2	PREDICTED: Pseudopodoces humilis orthopedia homeobox (OTP), mRNA	Aves	97.668	0	63		Yes
181119	Pseudopodoces humilis	929407118	XM_005516705.2	PREDICTED: Pseudopodoces humilis aristaless related homeobox (ARX), mRNA	Aves	100	0	50		Yes
181119	Pseudopodoces humilis	929495765	XM_005530493.2	PREDICTED: Pseudopodoces humilis catenin (cadherin-associated protein), alpha 3 (CTNNA3), mRNA	Aves	96.588	0	9	1	Yes
181119	Pseudopodoces humilis	929495765	XM_005530493.2	PREDICTED: Pseudopodoces humilis catenin (cadherin-associated protein), alpha 3 (CTNNA3), mRNA	Aves	96.588	0	9	1	Yes
181119	Pseudopodoces humilis	929495765	XM_005530493.2	PREDICTED: Pseudopodoces humilis catenin (cadherin-associated protein), alpha 3 (CTNNA3), mRNA	Aves	96.929	0	69	1	Yes
181119	Pseudopodoces humilis	929495765	XM_005530493.2	PREDICTED: Pseudopodoces humilis catenin (cadherin-associated protein), alpha 3 (CTNNA3), mRNA	Aves	97.306	0	28	1	Yes
181119	Pseudopodoces humilis	929495765	XM_005530493.2	PREDICTED: Pseudopodoces humilis catenin (cadherin-associated protein), alpha 3 (CTNNA3), mRNA	Aves	97.302	0	51	1	Yes
181119	Pseudopodoces humilis	929495765	XM_005530493.2	PREDICTED: Pseudopodoces humilis catenin (cadherin-associated protein), alpha 3 (CTNNA3), mRNA	Aves	97.157	0	67	1	Yes
181119	Pseudopodoces humilis	929495765	XM_005530493.2	PREDICTED: Pseudopodoces humilis catenin (cadherin-associated protein), alpha 3 (CTNNA3), mRNA	Aves	97.611	0	33	1	Yes
181119	Pseudopodoces humilis	929495765	XM_005530493.2	PREDICTED: Pseudopodoces humilis catenin (cadherin-associated protein), alpha 3 (CTNNA3), mRNA	Aves	97.608	0	52	1	Yes
181119	Pseudopodoces humilis	929495765	XM_005530493.2	PREDICTED: Pseudopodoces humilis catenin (cadherin-associated protein), alpha 3 (CTNNA3), mRNA	Aves	97.5	0	72	1	Yes
181119	Pseudopodoces humilis	929495765	XM_005530493.2	PREDICTED: Pseudopodoces humilis catenin (cadherin-associated protein), alpha 3 (CTNNA3), mRNA	Aves	96.601	0	42	1	Yes
181119	Pseudopodoces humilis	929483959	XM_005528792.2	PREDICTED: Pseudopodoces humilis XK, Kell blood group complex subunit-related family, member 6 (XKR6), transcript variant X1, mRNA	Aves	100	0	83		Yes
181119	Pseudopodoces humilis	929453918	XM_005524837.2	PREDICTED: Pseudopodoces humilis GNAS complex locus (GNAS), transcript variant X1, mRNA	Aves	98.856	0	100		Yes
181119	Pseudopodoces humilis	929441048	XM_014252392.1	PREDICTED: Pseudopodoces humilis extracellular matrix protein FRAS1-like (LOC106628174), mRNA	Aves	96.996	0	27		Yes
181119	Pseudopodoces humilis	929505634	XM_014260702.1	PREDICTED: Pseudopodoces humilis extracellular matrix protein FRAS1-like (LOC102113152), mRNA	Aves	96.988	0	85		Yes
181119	Pseudopodoces humilis	929505634	XM_014260702.1	PREDICTED: Pseudopodoces humilis extracellular matrix protein FRAS1-like (LOC102113152), mRNA	Aves	96.174	0	44		Yes
181119	Pseudopodoces humilis	929441048	XM_014252392.1	PREDICTED: Pseudopodoces humilis extracellular matrix protein FRAS1-like (LOC106628174), mRNA	Aves	96.996	0	28		Yes
181119	Pseudopodoces humilis	929505634	XM_014260702.1	PREDICTED: Pseudopodoces humilis extracellular matrix protein FRAS1-like (LOC102113152), mRNA	Aves	95.38	0	43		Yes
181119	Pseudopodoces humilis	929505634	XM_014260702.1	PREDICTED: Pseudopodoces humilis extracellular matrix protein FRAS1-like (LOC102113152), mRNA	Aves	96.416	0	30		Yes
181119	Pseudopodoces humilis	929505634	XM_014260702.1	PREDICTED: Pseudopodoces humilis extracellular matrix protein FRAS1-like (LOC102113152), mRNA	Aves	96.9	0	97		Yes
181119	Pseudopodoces humilis	929505634	XM_014260702.1	PREDICTED: Pseudopodoces humilis extracellular matrix protein FRAS1-like (LOC102113152), mRNA	Aves	96.633	0	31		Yes
181119	Pseudopodoces humilis	929516078	XM_014263049.1	PREDICTED: Pseudopodoces humilis zinc finger protein 239-like (LOC106629056), mRNA	Aves	91.319	0	98		Yes
181119	Pseudopodoces humilis	929433265	XM_014251257.1	PREDICTED: Pseudopodoces humilis ariadne RBR E3 ubiquitin protein ligase 1 (ARIH1), transcript variant X1, mRNA	Aves	99.809	0	100	14	Yes
181119	Pseudopodoces humilis	929456465	XM_005525351.2	PREDICTED: Pseudopodoces humilis solute carrier family 22, member 23 (SLC22A23), mRNA	Aves	99.113	0	87	3	Yes
181119	Pseudopodoces humilis	929511302	XM_005533415.2	PREDICTED: Pseudopodoces humilis transportin 3 (TNPO3), mRNA	Aves	97.886	0	98		Yes
181119	Pseudopodoces humilis	929407068	XM_005516435.2	PREDICTED: Pseudopodoces humilis sprouty RTK signaling antagonist 2 (SPRY2), transcript variant X1, mRNA	Aves	98.249	0	61		Yes
181119	Pseudopodoces humilis	929512743	XM_005533781.2	PREDICTED: Pseudopodoces humilis methylphosphate capping enzyme (MEPCE), mRNA	Aves	98.741	0	86	2	Yes
181119	Pseudopodoces humilis	929513436	XM_005533947.2	PREDICTED: Pseudopodoces humilis exocyst complex component 3-like 2 (EXOC3L2), mRNA	Aves	98.161	0	64		Yes
181119	Pseudopodoces humilis	929513436	XM_005533947.2	PREDICTED: Pseudopodoces humilis exocyst complex component 3-like 2 (EXOC3L2), mRNA	Aves	98.205	0	75		Yes
181119	Pseudopodoces humilis	929445342	XM_014252991.1	PREDICTED: Pseudopodoces humilis La ribonucleoprotein domain family, member 1 (LARP1), mRNA	Aves	98.228	0	98		Yes
181119	Pseudopodoces humilis	929445342	XM_014252991.1	PREDICTED: Pseudopodoces humilis La ribonucleoprotein domain family, member 1 (LARP1), mRNA	Aves	98.491	0	95		Yes
[truncated: 85,409 more rows]

## Sheet: TableS7
TableS7. Read count per tissue type of the RNA dataset.
[truncated: 136,123 more rows]

## Sheet: TableS8
TableS8. List of newly discovered genes in the RNA dataset
Gene_symbol
AATF
ABCF1
ABHD16A
[truncated: 1,819 more rows]

## Sheet: TableS9
TableS9. Summary statistics from the de novo assembly of unmapped reads from bisulfite sequencing using ABySS.
[truncated: 3 more rows]

[truncated: 3 more sheets: TableS10, TableS11, TableS12]
